# Supplementary material for: Aquatic Invertebrate Antimicrobial Peptides in the Fight Against Aquaculture Pathogens
Source: Microorganisms. 2025 Jan 14;13(1):156. doi: 10.3390/microorganisms13010156 (PMC11767717; doi:10.3390/microorganisms13010156)
Supplement: Supplementary file 1 [file microorganisms-13-00156-s001.zip]

Archive with 5 entries (4 files):
- Supplementary_Material.pdf
- TableS2.xlsx
- __MACOSX/
- __MACOSX/._Supplementary_Material.docx
- __MACOSX/._TableS2.xlsx
