# Supplementary material for: Aquatic Invertebrate Antimicrobial Peptides in the Fight Against Aquaculture Pathogens
Source: Microorganisms. 2025 Jan 14;13(1):156. doi: 10.3390/microorganisms13010156 (PMC11767717; doi:10.3390/microorganisms13010156)
Supplement: Supplementary file 1 [file microorganisms-13-00156-s001.zip › TableS2.xlsx]

## Sheet: TableS2
Article: Aquatic Invertebrate Antimicrobial Peptides in the Fight Against Aquaculture Pathogens
Journal: Microorganisms (MDPI)
Authors: Tomás Rodrigues1,2, Francisco Antonio Guardiola3, Daniela Almeida4 and Agostinho Antunes1,2,*
1CIIMAR—Interdisciplinary Centre of Marine and Environmental Research, University of Porto, Terminal de Cruzeiros do Porto de Leixões, Av. General Norton de Matos, s/n, 4450-208 Porto, Portugal
2Department of Biology, Faculty of Sciences, University of Porto, Rua do Campo Alegre 687, 4169-007 Porto, Portugal
3Immunobiology for Aquaculture Group, Department of Cell Biology and Histology, Faculty of Biology, Regional Campus of International Excellence “Campus Mare Nostrum”, University of Murcia, 30100 Murcia, Spain
4Department of Zoology and Physical Anthropology, Faculty of Biology, Regional Campus of International Excellence “Campus Mare Nostrum”, University of Murcia, 30100 Murcia, Spain
*Corresponding authors: aantunes@ciimar.up.pt; tomasfcr.porto@gmail.com
Table S2. Database of the AMPs obtained from aquatic invertebrates.
Compound Name	Origin	Protein Family	Phylum	Subphylum/Class	Species	GenBank	PDB	UniProt	Avg. pLDDT ColabFold	pTM Score ColabFold	Sec. Structures	Sequence	AA	Signal peptide	AA2	Mature peptide	AA3	Ala (A)	Arg (R)	Asn (N)	Asp (D)	Cys (C)	Gln (Q)	Glu (E)	Gly (G)	His (H)	Ile (I)	Leu (L)	Lys (K)	Met (M)	Phe (F)	Pro (P)	Ser (S)	Thr (T)	Trp (W)	Tyr (Y)	Val (V)	Pyl (O)	Sec (U)	(X)	NetCharge	pI	Mol. Weight	GRAVY	Pfam	Pfam Description	Reference	ref. Date
Hm-lumbricin	Natural	Lumbricin	Annelida	Clitellata	Hirudo medicinalis	EU156756		A8V0C6	80.6	0.297	α-helix; β-strand	MFSKYERQKDKRSYGERFSMFTGPQFISPPERIKPNKILQWDGEGMPIYATSGAAAE	57		0	MFSKYERQKDKRSYGERFSMFTGPQFISPPERIKPNKILQWDGEGMPIYATSGAAAE	57	4	4	1	2	0	3	5	5	0	4	1	5	3	4	5	5	2	1	3	0	0	0	0	1	9.15556	6574.39	-0.882456			Schikorski et al. 2008	2008
Hirudomacin	Natural	Macin	Annelida	Clitellata	Hirudo nipponica	MH686152		A0A481Y7W7	88.6	0.654	α-helix; β-strand	MALLNKLLCFALVFVIFGELVTPSCYEDWSRCTPGTQFLTGILWKDCNSRCKELGRRGGRCVDSPSKSCPGVLKNNKQCQCY	82	MALLNKLLCFALVFVIFGELVTP	23	SCYEDWSRCTPGTQFLTGILWKDCNSRCKELGRRGGRCVDSPSKSCPGVLKNNKQCQCY	59	0	5	3	3	8	3	2	6	0	1	4	5	0	1	3	6	3	2	2	2	0	0	0	4	8.89117	6664.55	-0.815254	PF14865	Macin	Ding et al. 2019	2019
Neuromacin	Natural	Macin	Annelida	Clitellata	Hirudo medicinalis	EU156754		A8V0B3	66.5	0.466	α-helix; β-strand	MALLNKLLCFALVFMIFGEFVTPDCYEDWSRCTPGTSFLTGILWKDCHSRCKELGHRGGRCVDSPSKHCPGVLKNNKQCHCY	82	MALLNKLLCFALVFMIFGEFVTP	23	DCYEDWSRCTPGTSFLTGILWKDCHSRCKELGHRGGRCVDSPSKHCPGVLKNNKQCHCY	59	0	4	2	4	8	1	2	6	4	1	4	5	0	1	3	5	3	2	2	2	0	0	0	2	8.49147	6714.57	-0.823729	PF14865	Macin	Schikorski et al. 2008	2008
TtTheromacin	Natural	Macin	Annelida	Clitellata	Theromyzon tessulatum	AY434032		Q6T6C2	68.4	0.547	α-helix; β-strand	MELKSGLSILLCFGICIAVINAGCFEDWSRCSPSTSRGTGVLWRDCDSYCKVCFKADRGECFDSPSLNCPQRLPNNKQCRCINARTAKDNRNPTCWA	97	MELKSGLSILLCFGICIAVINA	22	GCFEDWSRCSPSTSRGTGVLWRDCDSYCKVCFKADRGECFDSPSLNCPQRLPNNKQCRCINARTAKDNRNPTCWA	75	4	8	6	6	10	2	2	4	0	1	3	4	0	3	5	7	4	3	1	2	0	0	0	3	8.60603	8527.51	-0.862667	PF14865	Macin	Tasiemski et al. 2004	2004
Theromyzin	Natural	Theromyzin	Annelida	Clitellata	Theromyzon tessulatum	AY434033		Q6T6C1	81.1	0.616	α-helix	MHAKIILALFLGMTAFLAVQADHHHDHGHDDHEHEELTLEKIKEKIKDYADKTPVDQLTERVQAGRDYLLGKGARPSHLPARVDRHLSKLTAAEKQELADYLLTFLH	107	MHAKIILALFLGMTAFLAVQA	21	DHHHDHGHDDHEHEELTLEKIKEKIKDYADKTPVDQLTERVQAGRDYLLGKGARPSHLPARVDRHLSKLTAAEKQELADYLLTFLH	86	7	5	0	10	0	3	8	4	10	2	12	8	0	1	3	2	5	0	3	3	0	0	0	-5	6.02854	9978.95	-1.06977			Tasiemski et al. 2004	2004
AA139	Synthetic	BRICHOS	Annelida	Polychaeta	Arenicola marina		5V11		93.6	0.14	β-strand	GFCWYVCARRNGARVCYRRCN	21		0	GFCWYVCARRNGARVCYRRCN	21	2	5	2	0	4	0	0	2	0	0	0	0	0	1	0	0	0	1	2	2	0	0	0	4	9.69116	2553.97	-0.428571			Elliott et al. 2020	2020
Abarenicin-1	Natural	BRICHOS	Annelida	Polychaeta	Abarenicola pacifica				94.8	0.155	α-helix; β-strand	MNVLSLALVAVLVVLELAQCQTVEFQVNEENFLIDAESNREVIKLSGGDMEGSVMVIEHNKGLIGWSIPSAEECYLIGGVDQSLSDAKQLQEQFQNGEFQNTTSLDVEDSLTYRKAHDHPVKDLTVLPTELLSPCLDKDVFWLERVSTEMEGHRQKRGYCFTACYMRNGVRICYRRCN	178	MNVLSLALVAVLVVLELAQC	20	GYCFTACYMRNGVRICYRRCN	21	1	4	2	0	4	0	0	2	0	1	0	0	1	1	0	0	1	0	3	1	0	0	0	3	9.2491	2550	-0.247619			Safronova et al. 2022	2022
Alvinellacin	Natural	BRICHOS	Annelida	Polychaeta	Alvinella pompejana	KJ489380	2LLR	A0A023VYT8	93.8	0.2	β-strand	MTYSVVVTLVLVFLVVFGSLHMERQLQKCNAQHTSIEPLMREEEERFPTKVYHIVDDDETEQDIEVDQARDREIIHLKERDSDEYSLPVFDFKQNLGAIYDDLTGSCYVMGGLDSSLPDSVHIQRLLENKTDGNDIVKELDYTVNSERPLRDLSLIPAELQTLCWGKPVFWISKTLTEDKGSHRQKRGCYTRCWKVGRNGRVCMRVCT	208		0	RGCYTRCWKVGRNGRVCMRVCT	22	0	5	1	0	4	0	0	3	0	0	0	1	1	0	0	0	2	1	1	3	0	0	0	5	10.1642	2605.12	-0.463636			Tasiemski et al. 2014	2014
AmBRI-44a	Natural	BRICHOS	Annelida	Polychaeta	Arenicola marina				75.6	0.423	α-helix; β-strand	ATCPAGDVLVRYNTCYWFCCDFCVRYSNGYTTCYRCSYLGRSCK	44		0	ATCPAGDVLVRYNTCYWFCCDFCVRYSNGYTTCYRCSYLGRSCK	44	2	4	2	2	8	0	0	3	0	0	2	1	0	2	1	3	4	1	6	3	0	0	0	2	8.49302	5113.83	-0.0727273			Safronova et al. 2024	2024
Arenicin-1	Natural	BRICHOS	Annelida	Polychaeta	Arenicola marina	AY684856	2JSB	Q5SC60	92.6	0.127	α-helix; β-strand	MTSTQSVAVCATLILAIFCVNDIHCDPIAEARAAAFGEREARSDGEWKQFDVNGEKIEVNEQENREIIRQAGGDGVEGSVMVIDHAKGLISWSIPRAGECYLIGGVDKQLPDAQELLHYFQSAQGSADGEGVESALDYVKAEDRPVTDLNLLAPEVREACQGKSVYWLEKSSGDNNEPEKRRWCVYAYVRVRGVLVRYRRCW	202	MTSTQSVAVCATLILAIFCVNDIHC	25	RWCVYAYVRVRGVLVRYRRCW	21	1	6	0	0	2	0	0	1	0	0	1	0	0	0	0	0	0	2	3	5	0	0	0	6	10.8518	2760.3	-0.0714286			Ovchinnikova et al. 2004	2004
Arenicin-1-S	Synthetic	BRICHOS	Annelida	Polychaeta	Arenicola marina				86.6	0.112	β-strand	RWSVYAYVRVRGVLVRYRRSW	21		0	RWSVYAYVRVRGVLVRYRRSW	21	1	6	0	0	0	0	0	1	0	0	1	0	0	0	0	2	0	2	3	5	0	0	0	6	11.7173	2728.17	-0.385714			Lee et al. 2007	2007
Arenicin-2	Natural	BRICHOS	Annelida	Polychaeta	Arenicola marina	AY684857	2JNI	Q5SC59	92.1	0.126	α-helix; β-strand	MTSTQSVAVYATLILAIFCFNDIHCDPIAEARAAAFGEREARSAGEWKQFDVNGEKVEVNEQENREIIRQAGGDGVEGSVMVIDHAKGLIIWSIPRAGECYLIGGVDKQLPDAQELLHYFRSAQGSADGEGVQSALDYVKAEDRPVTDLNLLAPEVREACQGKSVYWLEKSSGDNNEPEKRRWCVYAYVRIRGVLVRYRRCW	202	MTSTQSVAVYATLILAIFCFNDIHC	25	RWCVYAYVRIRGVLVRYRRCW	21	1	6	0	0	2	0	0	1	0	1	1	0	0	0	0	0	0	2	3	4	0	0	0	6	10.8518	2774.32	-0.0571429			Ovchinnikova et al. 2004	2004
Arenicin-3	Natural	BRICHOS	Annelida	Polychaeta	Arenicola marina		5V0Y	A0A3F2YLM5	95.4	0.152	β-strand	GFCWYVCVYRNGVRVCYRRCN	21		0	GFCWYVCVYRNGVRVCYRRCN	21	0	4	2	0	4	0	0	2	0	0	0	0	0	1	0	0	0	1	3	4	0	0	0	3	9.2491	2617.06	-0.047619			Sandvang et al. 2008	2008
Capitellacin	Natural	BRICHOS	Annelida	Polychaeta	Capitella teleta	KB309561	7ALD	R7TSD6	90.6	0.149	β-strand	MEQNLVEILPPKYVAHTDRKWTGLIVYAVVMTMVLIATVATGVVLFVRHVDTTVDIDSLSSKVEHFRVNGADVRQRVQLDVEREAEIVRYDDIGAILVLDYRRGLTALYAKSSEECYLVGGIDRHLPSPFHGQVEKNDLEEASEVGAEVTYRKSTTYPVMDHSVLPPHLTSKCEDKPVFWMEAFPAEGADARLKRSPRVCIRVCRNGVCYRRCWG	215		0	RSPRVCIRVCRNGVCYRRCWG	21	0	6	1	0	4	0	0	2	0	1	0	0	0	0	1	1	0	1	1	3	0	0	0	5	10.6632	2540.03	-0.419048			Tasiemski et al. 2014	2014
HfBRI-25	Natural	BRICHOS	Annelida	Polychaeta	Heteromastus filiformis				66.6	0.591	β-strand	MSINFVTDPPKYTRVDDNKETRGRSFIALSVYAVVVTLLLVGMAAFAGVCSQRTISYRDYHENIDMSQLRTEVHEYEEEGHRVQEEILKDIEREVEIIRYNRPGQYTNGMVMVLDYKRSMTGMYVPAAGQCFVIIGGLDHHVSPFKLQSNDDGDNEESSTSIPSQAETMGRVGSVEYSKADDYPVMDINVLPLHLRSQCKGLPVYWMEKSQAVTDTISRSKRSPRGCFCVWISVNGRRVRRCWGSGC	247		0	SPRGCFCVWISVNGRRVRRCWGSGC	25	0	5	1	0	4	0	0	4	0	1	0	0	0	1	1	3	0	2	0	3	0	0	0	4	10.4505	2842.31	-0.14			Panteleev et al. 2023	2023
HfBRI-28	Natural	BRICHOS	Annelida	Polychaeta	Heteromastus filiformis				57.1	0.427	α-helix	MDQNTKSQPDPPPKYTNDSSADKTKWCSVRNAAVALFIYALVLTAVVLVLGTLGGSKYQQLVNQVENCNENDGEPEEKPLEEQDETYEDDGHVMLKKTSLDYQKDLEILRYFSPGEFIHGSIVILDYKRSITGLYVPEAAECYLIGGVDHHIASPFKGLQEDSNPINESTKAMMKGDNADDYDYSSGDDLSPSSSGPADTDVILTYKKAEDYPVLDVSILPRPLRVYCMDKDIYWLERTQETDGTVHPRVRRGWLKSIWKGIKKAVKWVLRHGVYVRITF	280		0	GWLKSIWKGIKKAVKWVLRHGVYVRITF	28	1	2	0	0	0	0	0	3	1	3	2	5	0	1	0	1	1	3	1	4	0	0	0	2	11.2637	3370.09	0.146429			Panteleev et al. 2023	2023
N1 (NZ17074)	Synthetic	BRICHOS	Annelida	Polychaeta	Arenicola marina		5Y0I		94.4	0.142	β-strand	GFCWNVCVYRNGVRVCHRRCN	21		0	GFCWNVCVYRNGVRVCHRRCN	21	0	4	3	0	4	0	0	2	1	0	0	0	0	1	0	0	0	1	1	4	0	0	0	3	9.37449	2541.96	-0.242857			Wang et al. 2014	2014
N2	Synthetic	BRICHOS	Annelida	Polychaeta	Arenicola marina		5Y0J		94.7	0.141	β-strand	AFCWNVCVYRNAVRVCHRRCN	21		0	AFCWNVCVYRNAVRVCHRRCN	21	2	4	3	0	4	0	0	0	1	0	0	0	0	1	0	0	0	1	1	4	0	0	0	4	9.37578	2570.01	-0.0333333			Yang et al. 2017	2017
N3	Synthetic	BRICHOS	Annelida	Polychaeta	Arenicola marina				94.1	0.151	β-strand	GFCKAVCVYRNGVRVCHRRCN	21		0	GFCKAVCVYRNGVRVCHRRCN	21	1	4	2	0	4	0	0	2	1	0	0	1	0	1	0	0	0	0	1	4	0	0	0	4	9.69329	2440.9	-0.133333			Yang et al. 2017	2017
N4	Synthetic	BRICHOS	Annelida	Polychaeta	Arenicola marina				91	0.171	β-strand	WGFCWNVCVYRNGVRVCHRRCN	22		0	WGFCWNVCVYRNGVRVCHRRCN	22	0	4	3	0	4	0	0	2	1	0	0	0	0	1	0	0	0	2	1	4	0	0	0	3	9.37449	2728.17	-0.272727			Yang et al. 2017	2017
N5	Synthetic	BRICHOS	Annelida	Polychaeta	Arenicola marina				86.6	0.0329	β-strand	GFWNVVYRNGVRVHRRN	17		0	GFWNVVYRNGVRVHRRN	17	0	4	3	0	0	0	0	2	1	0	0	0	0	1	0	0	0	1	1	4	0	0	0	4	12	2129.39	-0.888235			Yang et al. 2017	2017
N6	Synthetic	BRICHOS	Annelida	Polychaeta	Arenicola marina		5Y0H		90.7	0.138	β-strand	GFAWNVCVYRNGVRVCHRRAN	21		0	GFAWNVCVYRNGVRVCHRRAN	21	2	4	3	0	2	0	0	2	1	0	0	0	0	1	0	0	0	1	1	4	0	0	0	4	10.7183	2477.83	-0.309524			Yang et al. 2017	2017
N7	Synthetic	BRICHOS	Annelida	Polychaeta	Arenicola marina				93.6	0.135	β-strand	GFCWNVAVYRNGVRVAHRRCN	21		0	GFCWNVAVYRNGVRVAHRRCN	21	2	4	3	0	2	0	0	2	1	0	0	0	0	1	0	0	0	1	1	4	0	0	0	4	10.7183	2477.83	-0.309524			Yang et al. 2017	2017
N8	Synthetic	BRICHOS	Annelida	Polychaeta	Arenicola marina				91.1	0.137	β-strand	GFAWNVAVYRNGVRVAHRRAN	21		0	GFAWNVAVYRNGVRVAHRRAN	21	4	4	3	0	0	0	0	2	1	0	0	0	0	1	0	0	0	1	1	4	0	0	0	4	12	2413.7	-0.37619			Yang et al. 2017	2017
Nicomicin-1	Natural	BRICHOS	Annelida	Polychaeta	Nicomache minor	MH898866	6HN9	A0A3G2WH77	80.3	0.394	α-helix	MARLYLYLLGAVCAVLLTPSLGLPLESGDIQKRADLHQLLARLDRLLQEPDQILADNVKDAADAQQQHFEVFDAVNNADEAFDLDLENDKEIVTVTSGDAAGSTLVIDGAKGIISWANRLADECYLIGGVDDSLPSAGELREELQQGDSESLSLKQIVYQKVRSRVGRDTSILADEIQGLCQDKPVFWLEKVTELDNAVGGSLEKKGFWSSVWDGAKNVGTAIIKNAKVCVYAVCVSHK	239	MARLYLYLLGAVCAVLLTPSLG	22	GFWSSVWDGAKNVGTAIIKNAKVCVYAVCVSHK	33	4	0	2	1	2	0	0	3	1	2	0	4	0	1	0	3	1	2	1	6	0	0	0	3	9.24336	3539.09	0.378788			Panteleev et al. 2018	2018
NZ17125	Synthetic	BRICHOS	Annelida	Polychaeta	Arenicola marina				94.1	0.136	β-strand	GFCWRVCASRNGLRVCYRRCN	21		0	GFCWRVCASRNGLRVCYRRCN	21	1	5	2	0	4	0	0	2	0	0	1	0	0	1	0	1	0	1	1	2	0	0	0	4	9.88063	2519.95	-0.309524			Elliott et al. 2020	2020
NZ17126	Synthetic	BRICHOS	Annelida	Polychaeta	Arenicola marina				93.1	0.13	β-strand	GFCWYACAKRNGLRVCYRRCN	21		0	GFCWYACAKRNGLRVCYRRCN	21	2	4	2	0	4	0	0	2	0	0	1	1	0	1	0	0	0	1	2	1	0	0	0	4	9.57989	2539.98	-0.419048			Elliott et al. 2020	2020
NZ17143	Synthetic	BRICHOS	Annelida	Polychaeta	Arenicola marina				94.2	0.141	β-strand	GFCWNVCVRRNGVRVCHRRCN	21		0	GFCWNVCVRRNGVRVCHRRCN	21	0	5	3	0	4	0	0	2	1	0	0	0	0	1	0	0	0	1	0	4	0	0	0	4	10.4519	2534.97	-0.395238			Elliott et al. 2020	2020
NZ17160	Synthetic	BRICHOS	Annelida	Polychaeta	Arenicola marina				93.9	0.146	β-strand	GFCWYVCVKRNGVRSCYRRCN	21		0	GFCWYVCVKRNGVRSCYRRCN	21	0	4	2	0	4	0	0	2	0	0	0	1	0	1	0	1	0	1	2	3	0	0	0	4	9.57989	2570.01	-0.409524			Elliott et al. 2020	2020
NZ17211	Synthetic	BRICHOS	Annelida	Polychaeta	Arenicola marina				94.6	0.143	β-strand	GFCWNVCVYRNGVRICHRRCN	21		0	GFCWNVCVYRNGVRICHRRCN	21	0	4	3	0	4	0	0	2	1	1	0	0	0	1	0	0	0	1	1	3	0	0	0	3	9.37449	2555.99	-0.228571			Elliott et al. 2020	2020
NZ17224	Synthetic	BRICHOS	Annelida	Polychaeta	Arenicola marina				94	0.14	β-strand	GFCWHVCARRNGVRVCYRRCN	21		0	GFCWHVCARRNGVRVCYRRCN	21	1	5	2	0	4	0	0	2	1	0	0	0	0	1	0	0	0	1	1	3	0	0	0	4	9.8807	2555.99	-0.404762			Elliott et al. 2020	2020
NZ17228	Synthetic	BRICHOS	Annelida	Polychaeta	Arenicola marina				92.9	0.13	β-strand	GFCWRACVYRNGVRACYRRCN	21		0	GFCWRACVYRNGVRACYRRCN	21	2	5	2	0	4	0	0	2	0	0	0	0	0	1	0	0	0	1	2	2	0	0	0	4	9.69116	2553.97	-0.428571			Elliott et al. 2020	2020
NZ17230	Synthetic	BRICHOS	Annelida	Polychaeta	Arenicola marina				93.8	0.137	β-strand	GFCWRACVYRNGVRVCYRRCN	21		0	GFCWRACVYRNGVRVCYRRCN	21	1	5	2	0	4	0	0	2	0	0	0	0	0	1	0	0	0	1	2	3	0	0	0	4	9.69116	2582.02	-0.314286			Elliott et al. 2020	2020
Polaricin	Natural	BRICHOS	Annelida	Polychaeta	Amphitritides sp.	OQ474903			76.5	0.0305	α-helix; β-strand	MAEEKGQPPAYMVPTPLQNEKRTNKKWLWCLVFYAGAVTAGLVTVSILGSMYLKRLDTDCTNKDMKDSNQSYETDNIKHYHLDKDNEGEGDIDLDLDHDREIIRYSGPQYGNTTVAVLDFKKNLAGIYAGVADTCFLIGGLDKRILNTREMDDLLSNQQHQLLGDEDQVEIDYVVDTDHPVKDLSFIPPELHKLCWGKNVYWLERTESHIDGTETRAKRGLLPRVRLCYHLSIRIRF	237		0	RGLLPRVRLCYHLSIRIRF	19	0	5	0	0	1	0	0	1	1	2	4	0	0	1	1	1	0	0	1	1	0	0	0	5	11.8297	2368.89	0.205263			Bruno et al. 2023	2023
UuBRI-21	Natural	BRICHOS	Annelida	Polychaeta	Urechis unicinctus				93.2	0.138	α-helix; β-strand	MEKAVDSTPPYTMFDAESHKGSSKSKLLLITYSAVVSTLFVAVLLFGGVYYSKHLSDCKQSAPLTPRISTKVQMHEEHYQEDGHDVTQQVAVDPDHQVEVIRYKAQSDSEGTVVVLDYTRSLTSMYVPAARECYLIGGIDRKISAPFHTEEAAADAEEGDEEETINYVKAADYPVVDHTMLPADLQGACADMPIYWLERYTQAHDSKLVKRGFCGYACYYRNGVRICVRYCN	232		0	GFCGYACYYRNGVRICVRYCN	21	1	3	2	0	4	0	0	3	0	1	0	0	0	1	0	0	0	0	4	2	0	0	0	2	8.89021	2480.87	0.0285714			Safronova et al. 2022	2022
Hedistin	Natural	Hedistin	Annelida	Polychaeta	Hediste diversicolor	ABE01865		Q1PG44	89.8	0.206	α-helix	MKIALIFALSLLAVYSLALVKCEAGSKISDAKRVEDGEFGDAIKTLRDLQRDAKPKQKRLGAWLAGKVAGTVATYAWNRYVGKRSVDSQVNNDFIRKLREMQMRERKNMK	110	MKIALIFALSLLAVYSLALVKCEA	24	LGAWLAGKVAGTVATYAWNRYV	22	5	1	1	0	0	0	0	3	0	0	2	1	0	0	0	0	2	2	2	3	0	0	0	2	9.6998	2367.7	0.468182			Tasiemski et al. 2007	2007
PlTM	Natural	Macin	Annelida	Polychaeta	Perinereis linea	MH181386		A0A481MSN1	67.6	0.521	α-helix; β-strand	MVAKISIVTSAVMMLLVMSFIPQNEAGLFRTFGKCWDTWSRCTRFTSVFTGSVWNTCQKRCQCLGHATGSCVLRRSECPLTSQAYRCECSGTRTGPRPSGCTH	103	MVAKISIVTSAVMMLLVMSFIPQNEA	26	GLFRTFGKCWDTWSRCTRFTSVFTGSVWNTCQKRCQCLGHATGSCVLRRSECPLTSQAYRCECSGTRTGPRPSGCTH	77	2	9	1	1	10	3	2	8	2	0	4	2	0	4	3	8	11	3	1	3	0	0	0	7	9.27386	8616.74	-0.48961	PF14865	Macin	Joo et al. 2020	2020
Perinerin	Natural	Perinerin	Annelida	Polychaeta	Perinereis aibuhitensis			P84117	58	0.315	α-helix	FNKLKQGSSKRTCAKCFRKIMPSVHELDERRRGANRWAAGFRKCVSSICRY	51		0	FNKLKQGSSKRTCAKCFRKIMPSVHELDERRRGANRWAAGFRKCVSSICRY	51	4	8	2	1	4	1	2	3	1	2	2	6	1	3	1	5	1	1	1	2	0	0	0	10	10.658	5977.96	-0.8			Pan et al. 2004	2004
Anti-LPS factor	Natural	ALF	Arthropoda	Chelicerata	Limulus polyphemus			P07086	91	0.842	α-helix; β-strand	DGIWTQLIFTLVKNLATLWQSGDFQFLDHECHYRIKPTFRRLKWKYKGKFWCPSWTSITGRATKSSRSGAVEHSVRNFVGQAKSSGLITQRQAEQFISQYN	101		0	DGIWTQLIFTLVKNLATLWQSGDFQFLDHECHYRIKPTFRRLKWKYKGKFWCPSWTSITGRATKSSRSGAVEHSVRNFVGQAKSSGLITQRQAEQFISQYN	101	5	7	3	3	2	8	3	7	3	6	7	8	0	7	2	10	8	5	3	4	0	0	0	9	10.09	11801.3	-0.552475	PF11630	Anti-lipopolysaccharide factor/Scygonadin	Morita et al. 1985	1985
PtALF1	Natural	ALF	Arthropoda	Chelicerata	Portunus trituberculatus	ADU25042		C0KJQ4	85.1	0.6	α-helix; β-strand	MRKGVVAGLCLALVVMCLYLPQPCEAQYEALVTSILGKLTGLWHNDSVDFMGHICYFRRRPKIRRFKLYHEGKFWCPGWAPFEGRCKYCVVF	92	MRKGVVAGLCLALVVMCLYLPQPCEA	26	QYEALVTSILGKLTGLWHNDSVDFMGHICYFRRRPKIRRFKLYHEGKFWCPGWAPFEGRCKYCVVF	66	2	6	1	2	4	1	3	6	3	3	5	5	1	6	3	2	2	3	4	4	0	0	0	6	9.46185	7959.25	-0.259091	PF11630	Anti-lipopolysaccharide factor/Scygonadin	Liu et al. 2012a	2012
PtALF3	Natural	ALF	Arthropoda	Chelicerata	Portunus trituberculatus	ACS45385		C0KJQ4	92.4	0.845	α-helix; β-strand	MRKGVVAGLCLALVVMCLYLPQPCEAQYEALVTSILGKLTGLWHNDSVDFMGHICYFRRRPKIRRFKLYHEGKFWCPGWAPFEGRSRTKSRSGSSREATKDFVRKALQNGLVTQQDASLWLNN	123	MRKGVVAGLCLALVVMCLYLPQPCEA	26	QYEALVTSILGKLTGLWHNDSVDFMGHICYFRRRPKIRRFKLYHEGKFWCPGWAPFEGRSRTKSRSGSSREATKDFVRKALQNGLVTQQDASLWLNN	97	5	10	4	4	2	4	4	8	3	3	9	7	1	6	3	8	5	4	3	4	0	0	0	9	10.1727	11348.8	-0.681443	PF11630	Anti-lipopolysaccharide factor/Scygonadin	Liu et al. 2012a	2012
PtALF4	Natural	ALF	Arthropoda	Chelicerata	Portunus trituberculatus	JF756050		H9MYY2	92.4	0.858	α-helix; β-strand	MHVSRPWAVVVTVVVVMALPTPTQGGWLDIVKAIVVPAARETIKTQEITLLDHYCTLSRSPYIKSLELHYRAEVTCPGWTIIRGRGSNHRNPTNSGKDALKDFMTQAVAAGLVTKEEAAPWLNHR	125	MHVSRPWAVVVTVVVVMALPTPTQG	25	GWLDIVKAIVVPAARETIKTQEITLLDHYCTLSRSPYIKSLELHYRAEVTCPGWTIIRGRGSNHRNPTNSGKDALKDFMTQAVAAGLVTKEEAAPWLNHR	100	10	7	4	4	2	2	6	6	4	7	9	6	1	1	5	5	9	3	3	6	0	0	0	3	9.06833	11198.7	-0.324	PF11630	Anti-lipopolysaccharide factor/Scygonadin	Liu et al. 2012a	2012
PtALF5	Natural	ALF	Arthropoda	Chelicerata	Portunus trituberculatus	JF756051		H9MYY3	89.1	0.771	α-helix; β-strand	MVRGFLAVVVVGVCLHPTPAASFDISSFISTTADTVIKRLYVDREINLFDHYCIISRSPHISRWELKWQATVTCPGWTPVKGKVRGYSNPLSAEREATRDFVQRIVQRGLVTRDEASEWL	120	MVRGFLAVVVVGVCLHPTPAAS	22	FDISSFISTTADTVIKRLYVDREINLFDHYCIISRSPHISRWELKWQATVTCPGWTPVKGKVRGYSNPLSAEREATRDFVQRIVQRGLVTRDEASEWL	98	5	10	2	6	2	3	6	4	2	8	6	4	0	4	4	9	8	4	3	8	0	0	0	2	8.72936	11415.8	-0.379592	PF11630	Anti-lipopolysaccharide factor/Scygonadin	Liu et al. 2012c	2012
PtALF6	Natural	ALF	Arthropoda	Chelicerata	Portunus trituberculatus	JF756052		H9MYY4	90.2	0.801	α-helix; β-strand	MARVSLLLIVLSIALVAPSQGFLKDLLFGEAKTALLEDGTTEILDHVCNFRVMPRLRSWELYFRGDVWCPGWTVIKGESLTRSRTRVVNKAVADFAQKALAQGLITQEDAQPLLE	115	MARVSLLLIVLSIALVAPSQG	21	FLKDLLFGEAKTALLEDGTTEILDHVCNFRVMPRLRSWELYFRGDVWCPGWTVIKGESLTRSRTRVVNKAVADFAQKALAQGLITQEDAQPLLE	94	8	7	2	6	2	4	7	6	1	3	13	5	1	5	3	3	7	3	1	7	0	0	0	-1	5.84102	10695.2	-0.123404	PF11630	Anti-lipopolysaccharide factor/Scygonadin	Liu et al. 2013a	2013
PtALF7	Natural	ALF	Arthropoda	Chelicerata	Portunus trituberculatus	JF756053		H9MYY5	93.3	0.84	α-helix; β-strand	MRKGVVTGLFVALVVMCLYLPQPCEAQYEALTAAILTKLSKMWHSDTLNFLGHTCHVSRTPTVKRFKLYWKGKFWCPGWAPFSGTSRTKSRSGSAREATKSFVDQALQRRLITQQEADLWLKG	123	MRKGVVTGLFVALVVMCLYLPQPCEA	26	QYEALTAAILTKLSKMWHSDTLNFLGHTCHVSRTPTVKRFKLYWKGKFWCPGWAPFSGTSRTKSRSGSAREATKSFVDQALQRRLITQQEADLWLKG	97	8	7	1	3	2	5	3	6	3	2	10	9	1	5	3	9	10	5	2	3	0	0	0	10	10.2414	11146.7	-0.534021	PF11630	Anti-lipopolysaccharide factor/Scygonadin	Liu et al. 2013b	2013
Big defensin	Natural	Defensin	Arthropoda	Chelicerata	Tachypleus tridentatus	AAB36095	2RNG	P80957	92.8	0.771	α-helix; β-strand	MKGNIGIAVFYMLLLLLPTDSIGKKMEEEQEKLFRQKRNPLIPAIYIGATVGPSVWAYLVALVGAAAVTAANIRRASSDNHSCAGNRGWCRSKCFRHEYVDTYYSAVCGRYFCCRSR	117	MKGNIGIAVFYMLLLLLPTDSIG	23	NPLIPAIYIGATVGPSVWAYLVALVGAAAVTAANIRRASSDNHSCAGNRGWCRSKCFRHEYVDTYYSAVCGRYFCCRSR	79	12	8	4	2	6	0	1	6	2	4	3	1	0	2	3	7	3	2	6	7	0	0	0	5	9.27005	8635.78	0.0721519	PF14862	Big defensin	Saito et al. 1995	1995
Polyphemusin I	Natural	Polyphemusin	Arthropoda	Chelicerata	Limulus polyphemus		1X7K	P14215	93.1	0.0351	β-strand	RRWCFRVCYRGFCYRKCR	18		0	RRWCFRVCYRGFCYRKCR	18	0	6	0	0	4	0	0	1	0	0	0	1	0	2	0	0	0	1	2	1	0	0	0	6	10.3349	2458.96	-0.833333			Miyata et al. 1989	1989
Polyphemusin II	Natural	Polyphemusin	Arthropoda	Chelicerata	Limulus polyphemus			P14216	93.1	0.0354	β-strand	RRWCFRVCYKGFCYRKCR	18		0	RRWCFRVCYKGFCYRKCR	18	0	5	0	0	4	0	0	1	0	0	0	2	0	2	0	0	0	1	2	1	0	0	0	6	10.1018	2430.95	-0.8			Miyata et al. 1989	1989
Polyphemusin III	Natural	Polyphemusin	Arthropoda	Chelicerata	Limulus polyphemus				89.6	0.0345	α-helix; β-strand	MRKLVIALCLMMVLAVMVEEAKARRGCFRVCYRGFCFQRCRGKRNEVREYHDRGYDVRAIPEEALFSRQDDVDDEDDE	78	MRKLVIALCLMMVLAVMVEEAKA	23	RRGCFRVCYRGFCFQRCR	18	0	6	0	0	4	1	0	2	0	0	0	0	0	3	0	0	0	0	1	1	0	0	0	5	10.6632	2313.76	-0.555556			Marggraf et al. 2018	2018
PV5	Synthetic	Polyphemusin	Arthropoda	Chelicerata	Limulus polyphemus				90.4	0.0333	β-strand	RRWCFRVCYRGRFCYRKCR	19		0	RRWCFRVCYRGRFCYRKCR	19	0	7	0	0	4	0	0	1	0	0	0	1	0	2	0	0	0	1	2	1	0	0	0	7	10.8311	2615.15	-1.02632			Zhang et al. 2000	2000
PV7	Synthetic	Polyphemusin	Arthropoda	Chelicerata	Limulus polyphemus				91.6	0.0345	β-strand	RRWCFRVCYKGFCRYKCR	18		0	RRWCFRVCYKGFCRYKCR	18	0	5	0	0	4	0	0	1	0	0	0	2	0	2	0	0	0	1	2	1	0	0	0	6	10.1018	2430.95	-0.8			Zhang et al. 2000	2000
PV8	Synthetic	Polyphemusin	Arthropoda	Chelicerata	Limulus polyphemus				91.9	0.0346	β-strand	FRWCFRVCYKGRCRYKCR	18		0	FRWCFRVCYKGRCRYKCR	18	0	5	0	0	4	0	0	1	0	0	0	2	0	2	0	0	0	1	2	1	0	0	0	6	10.1018	2430.95	-0.8			Zhang et al. 2000	2000
Tachycitin	Natural	Tachycitin	Arthropoda	Chelicerata	Tachypleus tridentatus	BAA12864	1DQC	P91818	79.6	0.641	β-strand	MASSFMFAVVVLFISLAANVESYLAFRCGRYSPCLDDGPNVNLYSCCSFYNCHKCLARLENCPKGLHYNAYLKVCDWPSKAGCTSVNKECHLWKTGRK	98	MASSFMFAVVVLFISLAANVES	22	YLAFRCGRYSPCLDDGPNVNLYSCCSFYNCHKCLARLENCPKGLHYNAYLKVCDWPSKAGCTSVNKECHLWKTGRK	76	4	4	6	3	10	0	2	5	3	0	8	7	0	2	4	5	2	2	6	3	0	0	0	5	8.85526	8715	-0.473684	PF01607	Chitin binding Peritrophin-A domain	Kawabata et al. 1996	1996
Tachyplesin I	Natural	Tachyplesin	Arthropoda	Chelicerata	Tachypleus tridentatus	M57242		P14213	93.9	0.0377	β-strand	MKKLVIALCLMMVLAVMVEEAEAKWCFRVCYRGICYRRCRGKRNEVRQYRDRGYDVRAIPEETFFTRQDEDEDDDEE	77	MKKLVIALCLMMVLAVMVEEAEA	23	KWCFRVCYRGICYRRCR	17	0	5	0	0	4	0	0	1	0	1	0	1	0	1	0	0	0	1	2	1	0	0	0	5	9.93098	2268.76	-0.517647			Nakamura et al. 1988	1988
Tachyplesin II	Natural	Tachyplesin	Arthropoda	Chelicerata	Tachypleus tridentatus		6PIO	P14214	93.8	0.0376	β-strand	MKKLVIALCLMMVLAVMVEEAEARWCFRVCYRGICYRKCRGKRNEVRQYRDRGYDVRAIPDETFFTRQDEDEDDDEE	77	MKKLVIALCLMMVLAVMVEEAEA	23	RWCFRVCYRGICYRKCR	17	0	5	0	0	4	0	0	1	0	1	0	1	0	1	0	0	0	1	2	1	0	0	0	5	9.93098	2268.76	-0.517647			Miyata et al. 1989	1989
Tachyplesin III	Natural	Tachyplesin	Arthropoda	Chelicerata	Tachypleus tridentatus		6PI3	P18252	94.2	0.0387	β-strand	KWCFRVCYRGICYRKCR	17		0	KWCFRVCYRGICYRKCR	17	0	4	0	0	4	0	0	1	0	1	0	2	0	1	0	0	0	1	2	1	0	0	0	5	9.79392	2240.74	-0.482353			Muta et al. 1990	1990
Tachystatin A1	Natural	Tachystatin	Arthropoda	Chelicerata	Tachypleus tridentatus			P0C1Z7	85.1	0.551	β-strand	YSRCQLQGFNCVVRSYGLPTIPCCRGLTCRSYFPGSTYGRCQRF	44		0	YSRCQLQGFNCVVRSYGLPTIPCCRGLTCRSYFPGSTYGRCQRF	44	0	6	1	0	6	3	0	5	0	1	3	0	0	3	3	4	3	0	4	2	0	0	0	5	9.37772	5045.81	-0.240909	PF11478	Antimicrobial chitin binding protein tachystatin B	Osaki et al. 1999	1999
Tachystatin A2	Natural	Tachystatin	Arthropoda	Chelicerata	Tachypleus tridentatus	AB023783	1CIX	Q9U8X3	85.2	0.553	β-strand	MKLQNTLILIGCLFLMGAMIGDAYSRCQLQGFNCVVRSYGLPTIPCCRGLTCRSYFPGSTYGRCQRY	67	MKLQNTLILIGCLFLMGAMIGDAYS	25	YSRCQLQGFNCVVRSYGLPTIPCCRGLTCRSYFPGSTYGRCQRY	44	0	6	1	0	6	3	0	5	0	1	3	0	0	2	3	4	3	0	5	2	0	0	0	5	9.33704	5061.81	-0.334091	PF11478	Antimicrobial chitin binding protein tachystatin B	Osaki et al. 1999	1999
Tachystatin B	Natural	Tachystatin	Arthropoda	Chelicerata	Tachypleus tridentatus		2DCV	P0C1Z8	84.4	0.546	β-strand	YVSCLFRGARCRVYSGRSCCFGYYCRRDFPGSIFGTCSRRNF	42		0	YVSCLFRGARCRVYSGRSCCFGYYCRRDFPGSIFGTCSRRNF	42	1	8	1	1	6	0	0	5	0	1	1	0	0	5	1	5	1	0	4	2	0	0	0	6	9.61	4918.63	-0.214286	PF11406	Antimicrobial peptide tachystatin A	Osaki et al. 1999	1999
Tachystatin C	Natural	Tachystatin	Arthropoda	Chelicerata	Tachypleus tridentatus			P0C200	74.4	0.464	β-strand	DYDWSLRGPPKCATYGQKCRTWSPPNCCWNLRCKAFRCRPR	41		0	DYDWSLRGPPKCATYGQKCRTWSPPNCCWNLRCKAFRCRPR	41	2	6	2	2	6	1	0	2	0	0	2	3	0	1	5	2	2	3	2	0	0	0	0	6	9.54946	4921.67	-1.08049			Osaki et al. 1999	1999
6His-tatritin	Synthetic	Tatritin	Arthropoda	Chelicerata	Tachypleus tridentatus				69.9	0.457	α-helix; β-strand	HHHHHHSLLDHKITERSLRCAGYGGRCNPWRYPRCCWPLKCTRLRCYRGFRNG	53		0	HHHHHHSLLDHKITERSLRCAGYGGRCNPWRYPRCCWPLKCTRLRCYRGFRNG	53	1	9	2	1	6	0	1	5	7	1	5	2	0	1	3	2	2	2	3	0	0	0	0	9	9.99062	6443.37	-1.07736			Wang et al. 2023	2023
Tatritin	Natural	Tatritin	Arthropoda	Chelicerata	Tachypleus tridentatus	OM128176			69.2	0.381	α-helix; β-strand	MCHKAMLTLVVLIALCGIMKTSLLDHKITERSLRCAGYGGRCNPWRYPRCCWPLKCTRLRCYRGFRNG	68	MCHKAMLTLVVLIALCGIMKT	21	SLLDHKITERSLRCAGYGGRCNPWRYPRCCWPLKCTRLRCYRGFRNG	47	1	9	2	1	6	0	1	5	1	1	5	2	0	1	3	2	2	2	3	0	0	0	0	8	9.98991	5620.54	-0.806383			Wang et al. 2022	2022
ALFFc-LBD7	Natural	ALF	Arthropoda	Crustacea	Penaeus chinensis	AY859500		Q2TJP7	95.6	0.288	α-helix; β-strand	MRVSVLASLVLVVSLVALFAPQCQAQGWEAVAAAVAVKIVGLWRNEKTELLGHECKFTVKPYIKRFQLYYKGRMWCPGWTAIRGEAKTRSRSGVAGRTAKDFVRKAFQQGLISQQQANQWLNS	123	MRVSVLASLVLVVSLVALFAPQCQA	25	ECKFTVKPYIKRFQLYYKGRMWCP	24	0	2	0	0	2	1	1	1	0	1	1	4	1	2	2	0	1	1	3	1	0	0	0	5	9.69896	3085.71	-0.654167	PF11630	Anti-lipopolysaccharide factor/Scygonadin	Li et al. 2015	2015
ALFPm11-LBD	Natural	ALF	Arthropoda	Crustacea	Penaeus monodon				84.6	0.662	α-helix; β-strand	MTNQRTSWAHWLALFLLTATSVKLLSAQEMEEQENHVSDIVSKIYNFLVRNGEIELLGHYCSYSTRPYFLRWQLKFKTKIWCPGWTLVYGSAKGNSSVSSSLQDAIVNFVQKAYQEDVISEEDAKPWLQGRK	132	MTNQRTSWAHWLALFLLTATSVKLLSA	27	YCSYSTRPYFLRWQLKFKTKIWCP	24	0	2	0	0	2	1	0	0	0	1	2	3	0	2	2	2	2	2	3	0	0	0	0	4	9.78567	3115.67	-0.558333			Zhou et al. 2019	2019
ALFPm3	Natural	ALF	Arthropoda	Crustacea	Penaeus monodon	EF523559	2JOB	A5A3I5	93.9	0.854	α-helix; β-strand	MRVSVLVSLVLVVSLVALFAPQCQAQGWEAVAAAVASKIVGLWRNEKTELLGHECKFTVKPYLKRFQVYYKGRMWCPGWTAIRGEASTRSQSGVAGKTAKDFVRKAFQKGLISQQEANQWLSS	123	MRVSVLVSLVLVVSLVALFAPQCQA	25	QGWEAVAAAVASKIVGLWRNEKTELLGHECKFTVKPYLKRFQVYYKGRMWCPGWTAIRGEASTRSQSGVAGKTAKDFVRKAFQKGLISQQEANQWLSS	98	11	6	2	1	2	7	6	9	1	3	6	10	1	4	2	7	5	5	3	7	0	0	0	9	9.95329	11052.6	-0.468367	PF11630	Anti-lipopolysaccharide factor/Scygonadin	Somboonwiwat et al. 2005	2005
ALFPm3-LBD	Natural	ALF	Arthropoda	Crustacea	Penaeus monodon	EF523559	2JOB	A5A3I5	93.8	0.26	α-helix; β-strand	MRVSVLVSLVLVVSLVALFAPQCQAQGWEAVAAAVASKIVGLWRNEKTELLGHECKFTVKPYLKRFQVYYKGRMWCPGWTAIRGEASTRSQSGVAGKTAKDFVRKAFQKGLISQQEANQWLSS	123	MRVSVLVSLVLVVSLVALFAPQCQA	25	ECKFTVKPYLKRFQVYYKGRMWCP	24	0	2	0	0	2	1	1	1	0	0	1	4	1	2	2	0	1	1	3	2	0	0	0	5	9.69896	3071.68	-0.666667	PF11630	Anti-lipopolysaccharide factor/Scygonadin	Zhou et al. 2019	2019
ALFPm6#29–52	Natural	ALF	Arthropoda	Crustacea	Penaeus monodon	AER45468		H2D5V5	77.7	0.145	α-helix; β-strand	MRVSVFSMILVVVVAASFAPQCQASGWEALVPAIANKLTSLWESGEFELLGHYCSFNVTPKFKRWQLYFRGRMWCPGWTTIRGQAETRSRSGVVGRTTQDFVRKAFRAGIITESEAQTWLNN	122	MRVSVFSMILVVVVAASFAPQCQA	24	YCSFNVTPKFKRWQLYFRGRMWCP	24	0	3	1	0	2	1	0	1	0	0	1	2	1	3	2	1	1	2	2	1	0	0	0	4	10.0567	3114.67	-0.604167	PF11630	Anti-lipopolysaccharide factor/Scygonadin	Kamsaeng et al. 2017	2017
ALFSp	Natural	ALF	Arthropoda	Crustacea	Scylla paramamosain	EF207786		A4ZPI9	90.5	0.812	α-helix; β-strand	MRTKVMAGLCVALVVMCLYMPQPCEAQYEALVASILGKLSGLWHSDTVDFMGHTCHIRRRPKFRKFKLYHEGKFWCPGWTHLEGNSRTKSRSGSARDAIKDFVYKALQNKLITENNAAAWLKG	123	MRTKVMAGLCVALVVMCLYMPQPCEA	26	QYEALVASILGKLSGLWHSDTVDFMGHTCHIRRRPKFRKFKLYHEGKFWCPGWTHLEGNSRTKSRSGSARDAIKDFVYKALQNKLITENNAAAWLKG	97	8	7	4	4	2	2	4	8	5	4	9	10	1	5	2	7	5	4	3	3	0	0	0	9	9.95219	11178.7	-0.602062	PF11630	Anti-lipopolysaccharide factor/Scygonadin	Imjongjirak et al. 2007	2007
ALFSp2	Natural	ALF	Arthropoda	Crustacea	Scylla paramamosain	HM345950		E7CN59	91.2	0.813	α-helix; β-strand	MGRVSMLLVVLSIALVAPSQGFLKDLLFGEAKKALLDDGNTEILDHVCNYRVMPRFKDWELYFRGDVWCPGWTIIKGESLTRSRTRVVNKAVADFARKAVAQGLITQEDAQPLLE	115	MGRVSMLLVVLSIALVAPSQG	21	FLKDLLFGEAKKALLDDGNTEILDHVCNYRVMPRFKDWELYFRGDVWCPGWTIIKGESLTRSRTRVVNKAVADFARKAVAQGLITQEDAQPLLE	94	8	7	3	8	2	3	6	6	1	4	11	7	1	5	3	2	5	3	2	7	0	0	0	0	6.79535	10799.3	-0.267021	PF11630	Anti-lipopolysaccharide factor/Scygonadin	Imjongjirak et al. 2011a	2011
Cf-ALF2	Natural	ALF	Arthropoda	Crustacea	Charybdis feriatus	KP688577		A0A0F6ZLL6	89.8	0.794	α-helix; β-strand	MRTRVMAGLCVAPVVMCLYMPQPCEAQYEALVASILGKLSGLWHSDTVDFMGHTCHIRRKPKFRKFKLYHEGKFWCPGWTHLEGNSRTKSRSGSTREATKDFVHKALQNKLITKNSADAWLKG	123	MRTRVMAGLCVAPVVMCLYMPQPCEA	26	QYEALVASILGKLSGLWHSDTVDFMGHTCHIRRKPKFRKFKLYHEGKFWCPGWTHLEGNSRTKSRSGSTREATKDFVHKALQNKLITKNSADAWLKG	97	6	6	3	4	2	2	4	8	6	3	9	12	1	5	2	8	7	4	2	3	0	0	0	10	10.0147	11172.7	-0.725773	PF11630	Anti-lipopolysaccharide factor/Scygonadin	Sruthy and Philip 2021	2021
csSALF55–76	Synthetic	ALF	Arthropoda	Crustacea	Penaeus monodon				93.9	0.26	β-strand	ECKFTVKPYLKRFQVYYKGRMWCP	24		0	ECKFTVKPYLKRFQVYYKGRMWCP	24	0	2	0	0	2	1	1	1	0	0	1	4	1	2	2	0	1	1	3	2	0	0	0	5	9.69896	3071.68	-0.666667	PF11630	Anti-lipopolysaccharide factor/Scygonadin	Pan et al. 2009	2009
EcLBD1	Natural	ALF	Arthropoda	Crustacea	Palaemon carinicauda	KY305181		S4TVB5	92.5	0.213	α-helix; β-strand	MRPSTCFFVLAGFILLSCSVFDKAEGQGLTDLLGGLSGESLVDAVASQIVGLWGSGDIEFLDHVCSFQVKPKIKRWQLYFIGTMYCPGWTPIRGTSETRSRTNVVNLATADFVRKAIGEGLITEEQAREWLRHQ	134	MRPSTCFFVLAGFILLSCSVFDKAEG	26	CSFQVKPKIKRWQLYFIGTMYCP	23	0	1	0	0	2	2	0	1	0	2	1	3	1	2	2	1	1	1	2	1	0	0	0	3	9.59414	2837.43	-0.1	PF11630	Anti-lipopolysaccharide factor/Scygonadin	Lv et al. 2017	2017
EcLBD2	Natural	ALF	Arthropoda	Crustacea	Palaemon carinicauda				94	0.249	β-strand	VCSYQVKPTIRKFELYFKGTFWCP	24		0	VCSYQVKPTIRKFELYFKGTFWCP	24	0	1	0	0	2	1	1	1	0	1	1	3	0	3	2	1	2	1	2	2	0	0	0	2	9.24162	2941.47	-0.1	PF11630	Anti-lipopolysaccharide factor/Scygonadin	Lv et al. 2018	2018
EcLBD3	Natural	ALF	Arthropoda	Crustacea	Palaemon carinicauda				93.2	0.234	β-strand	TCNYRVDPKIKRFQLYFKGRMWCP	24		0	TCNYRVDPKIKRFQLYFKGRMWCP	24	0	3	1	1	2	1	0	1	0	1	1	3	1	2	2	0	1	1	2	1	0	0	0	4	9.89624	3050.63	-0.770833	PF11630	Anti-lipopolysaccharide factor/Scygonadin	Lv et al. 2018	2018
EcLBD4	Natural	ALF	Arthropoda	Crustacea	Palaemon carinicauda				64.1	0.134	β-strand	YCVYKRIGYFYKWELNYKAEVRCP	24		0	YCVYKRIGYFYKWELNYKAEVRCP	24	1	2	1	0	2	0	2	1	0	1	1	3	0	1	1	0	0	1	5	2	0	0	0	2	9.10424	3092.59	-0.595833			Lv et al. 2018	2018
EcLBD5	Natural	ALF	Arthropoda	Crustacea	Palaemon carinicauda				78.5	0.226	α-helix	TTGKLPVPWPTLVTTFSYGVQCFS	24		0	TTGKLPVPWPTLVTTFSYGVQCFS	24	0	0	0	0	1	1	0	2	0	0	2	1	0	2	3	2	5	1	1	3	0	0	0	0	7.86477	2630.02	0.333333			Lv et al. 2018	2018
EsALF-3	Natural	ALF	Arthropoda	Crustacea	Eriocheir sinensis	HQ850572		H6TCF4	95.4	0.872	α-helix; β-strand	MRGSVLTGLCVAAVVLCVYLPQPCEAQWQALVGPLIEKVSGLWHNDTVDFMGRECKFRRSPKIKRWELYHEGKFWCPGWAPFSGNSSKRSRSGSLEEATRDFVRQAFEKGLITEADAKLWLKI	123	MRGSVLTGLCVAAVVLCVYLPQPCEA	26	QWQALVGPLIEKVSGLWHNDTVDFMGRECKFRRSPKIKRWELYHEGKFWCPGWAPFSGNSSKRSRSGSLEEATRDFVRQAFEKGLITEADAKLWLKI	97	6	8	2	4	2	3	8	8	2	4	8	9	1	6	4	8	3	6	1	4	0	0	0	5	9.51233	11327.8	-0.640206	PF11630	Anti-lipopolysaccharide factor/Scygonadin	Wang et al. 2011	2011
FcALF1-LBD1	Natural	ALF	Arthropoda	Crustacea	Penaeus chinensis	JX853774		M4HYN1	94.4	0.26	α-helix; β-strand	MKLSFVVGVVTVLAAVALFATPCQGQVWEALVPLITQQVVGLWKNGEREFFGHQCTYSVTPTVKSFELYFKGRMSCPSLSSVRGEALTRSRSGVEVKTVEDYVKKVLAQGVITEEEAKAWITK	123	MKLSFVVGVVTVLAAVALFATPCQG	25	QCTYSVTPTVKSFELYFKGRMSCP	24	0	1	0	0	2	1	1	1	0	0	1	2	1	2	2	3	3	0	2	2	0	0	0	1	8.82084	2773.21	-0.220833	PF11630	Anti-lipopolysaccharide factor/Scygonadin	Li et al. 2015	2015
FcALF2-LBD2	Natural	ALF	Arthropoda	Crustacea	Penaeus chinensis	JX853775		M4HXU9	77.7	0.145	α-helix; β-strand	MRVSVFSMIIVLAVAASFAPQCQASGWEALVPAIADKLTGLWESGELELLGHYCSFNVTPKFKRWQLYFRGRMWCPGWTTIGGQAETRSRSGVVGRTTQDFVRKAFRAGLITESEAQAWLNN	122	MRVSVFSMIIVLAVAASFAPQCQA	24	YCSFNVTPKFKRWQLYFRGRMWCP	24	0	3	1	0	2	1	0	1	0	0	1	2	1	3	2	1	1	2	2	1	0	0	0	4	10.0567	3114.67	-0.604167	PF11630	Anti-lipopolysaccharide factor/Scygonadin	Li et al. 2015	2015
FcALF4-LBD4	Natural	ALF	Arthropoda	Crustacea	Penaeus chinensis	JX853777		M4HXT1	90.6	0.225	α-helix; β-strand	MRVLVSFLVALSLIALVPRCQGQGVQDLLPALVDRIVGLWHSDEVEFMGHSCRYSQRPSFYRWELYFNGRMWCPGWAPFTGRSRTRSPAGAVEHATRDFVQKALQSDLISEEDARIWLEH	120	MRVLVSFLVALSLIALVPRCQG	22	SCRYSQRPSFYRWELYFNGRMWCP	24	0	4	1	0	2	1	1	1	0	0	1	0	1	2	2	3	0	2	3	0	0	0	0	2	9.38094	3133.54	-0.995833	PF11630	Anti-lipopolysaccharide factor/Scygonadin	Li et al. 2015	2015
FcALF5-LBD5	Natural	ALF	Arthropoda	Crustacea	Penaeus chinensis	JX853778		M4HXU5	95.4	0.269	α-helix; β-strand	MTSSTSRASVFPLVCFLLIASASARPQLGDILGSLVTTFVENAVKTTETTILDNYCLLSRSPYLKKLEVHYRAELKCPGWTTIVGKGRDHTNPTNSELDAIKDFIRQALEKGLVTDEEAAQYL	123	MTSSTSRASVFPLVCFLLIASASA	24	YCLLSRSPYLKKLEVHYRAELKCP	24	1	2	0	0	2	0	2	0	1	0	5	3	0	0	2	2	0	0	3	1	0	0	0	3	9.18915	2910.46	-0.4			Li et al. 2015	2015
FcALF6-LBD6	Natural	ALF	Arthropoda	Crustacea	Penaeus chinensis	JX853779		M4HYN4	97	0.307	α-helix; β-strand	MGLSSTLVCAVLAVALVAPLTPRCHGFGLKDLLLPAVTDQVKDLWRNGDVDLVDHSCSYSVKPDIQGFELYFIGSVTCPGWTTIRGESNTRSKSGVLNAAIKDFIQKALKAGLVTDEEAKPYLV	124	MGLSSTLVCAVLAVALVAPLTPRCHG	26	SCSYSVKPDIQGFELYFIGSVTCP	24	0	0	0	1	2	1	1	2	0	2	1	1	0	2	2	4	1	0	2	2	0	0	0	-2	4.36872	2640.98	0.2875	PF11630	Anti-lipopolysaccharide factor/Scygonadin	Li et al. 2015	2015
FcALF8-LBD8	Natural	ALF	Arthropoda	Crustacea	Penaeus chinensis	MH998632		A0A4P9IX27	83.8	0.135	α-helix; β-strand	MMDQRPWALIILFLLTATSVKLLSAQEVEEQENYVSDILSKIYNTLIRNGEFELLGHYCSYSTRPYFIRWQLKFKTKIWCPGWTLVYGTARDKASVSNSLQDAIVNFVQKAHQEGVINEEDAKPWLQKKQ	130	MMDQRPWALIILFLLTATSVKLLSA	25	CSYSTRPYFIRWQLKFKTKIWC	22	0	2	0	0	2	1	0	0	0	2	1	3	0	2	1	2	2	2	2	0	0	0	0	4	9.89952	2855.38	-0.445455			Li et al. 2019	2019
Litsty ALF-B1	Natural	ALF	Arthropoda	Crustacea	Penaeus stylirostris				95.9	0.272	β-strand	GCRFTVKPYIKRIQLHYKGKMWCG	24		0	GCRFTVKPYIKRIQLHYKGKMWCG	24	0	2	0	0	2	1	0	3	1	2	1	4	1	1	1	0	1	1	2	1	0	0	0	6	10.0427	2913.53	-0.483333	PF11630	Anti-lipopolysaccharide factor/Scygonadin	Rosa et al. 2013	2013
Litsty ALF-D1	Natural	ALF	Arthropoda	Crustacea	Penaeus stylirostris	AAY33769		Q4U5R2	97.5	0.309	α-helix; β-strand	MGLSSTFVSAVLVVALVAPLAPPCHGFSLKDLFVPVIKDQVSDLWRTGDIDLVGHSCTYNVKPDIQGFELYFIGSVTCPGWTTLRGESNTRSKSGVVNSAVKDFIQKALKAGLVTEEEAKPHLV	124	MGLSSTFVSAVLVVALVAPLAPPCHG	26	GCTYNVKPDIQGFELYFIGSVTCG	24	0	0	1	1	2	1	1	4	0	2	1	1	0	2	1	1	2	0	2	2	0	0	0	-1	4.3702	2611.94	0.245833			Rosa et al. 2013	2013
Litvan ALF-E	Natural	ALF	Arthropoda	Crustacea	Penaeus vannamei	FE069658			84.8	0.673	α-helix; β-strand	MAPTTSSRVAKFSIICFLLFASVSARPQLGDVLGSVVETFLKNAVKTSELTILDNYCYVNRSPYLKKFEVHYRADVKCPGWTIIVGRGSDHTNPNNSELDAIKDFVKQAVIKGIMTDVEAAEYL	124	MAPTTSSRVAKFSIICFLLFASVSA	25	RPQLGDVLGSVVETFLKNAVKTSELTILDNYCYVNRSPYLKKFEVHYRADVKCPGWTIIVGRGSDHTNPNNSELDAIKDFVKQAVIKGIMTDVEAAEYL	99	6	4	6	7	2	2	6	6	2	6	8	8	1	3	4	5	6	1	5	11	0	0	0	-1	6.10982	11118.6	-0.240404	PF11630	Anti-lipopolysaccharide factor/Scygonadin	Matos et al. 2018	2018
Litvan ALF-G	Natural	ALF	Arthropoda	Crustacea	Penaeus vannamei	GETZ01049665			84.9	0.65	α-helix; β-strand	MTNLRTPWTHWLTLLLLMATSMMLLSAQEMEDQDNYASDIFSNIFNSLVKDGEIELLGHYCSYSTRPYFLRWRLKFKSKVWCPGWTLVYGSASESSSVSNSIQNAIINFIQKAYQEGVITEEDAKPWLQGNH	132	MTNLRTPWTHWLTLLLLMATSMMLLSA	27	QEMEDQDNYASDIFSNIFNSLVKDGEIELLGHYCSYSTRPYFLRWRLKFKSKVWCPGWTLVYGSASESSSVSNSIQNAIINFIQKAYQEGVITEEDAKPWLQGNH	105	5	3	7	5	2	6	8	6	2	8	7	6	1	5	3	13	3	4	6	5	0	0	0	-4	5.0226	12120.3	-0.494286	PF11630	Anti-lipopolysaccharide factor/Scygonadin	Matos et al. 2018	2018
lsSALF55–76	Synthetic	ALF	Arthropoda	Crustacea	Penaeus monodon				93.9	0.26	β-strand	ECKFTVKPYLKRFQVYYKGRMWCP	24		0	ECKFTVKPYLKRFQVYYKGRMWCP	24	0	2	0	0	2	1	1	1	0	0	1	4	1	2	2	0	1	1	3	2	0	0	0	5	9.69896	3071.68	-0.666667	PF11630	Anti-lipopolysaccharide factor/Scygonadin	Pan et al. 2009	2009
LvALF1	Natural	ALF	Arthropoda	Crustacea	Penaeus vannamei	EW713395			93.1	0.853	α-helix; β-strand	MRVLVSSVVALALIALVPRSQGQGVQDLIPSLVQRIVGLWHSDEVEFMGHSCRYSQRPSFYRWELYFNGRMWCPGWAPFTGRSRTRSPSGAVEHATRDFVQKALQSNLITEDDARIWLEH	120	MRVLVSSVVALALIALVPRSQG	22	QGVQDLIPSLVQRIVGLWHSDEVEFMGHSCRYSQRPSFYRWELYFNGRMWCPGWAPFTGRSRTRSPSGAVEHATRDFVQKALQSNLITEDDARIWLEH	98	5	10	2	5	2	6	6	7	4	4	7	1	2	5	5	9	4	5	3	6	0	0	0	0	7.08767	11496.8	-0.569388	PF11630	Anti-lipopolysaccharide factor/Scygonadin	de la Vega et al. 2008	2008
LvALF8-LBD	Natural	ALF	Arthropoda	Crustacea	Penaeus vannamei	AVP74305		A0A2R3SJY7	89.1	0.154	α-helix; β-strand	MTNLRTPWTHWLTLLLLMATSMMLLSAQEMEDQDNYASDIFSNIFNSLVKDGEIELLGHYCSYSTRPYFLRWRLKFKSKVWCPGWTLVYGSASESSSVSNSIQNAIINFIQKAYQDGVITEEDAKPWLQGSH	132	MTNLRTPWTHWLTLLLLMATSMMLLSA	27	CSYSTRPYFLRWRLKFKSKVWC	22	0	3	0	0	2	0	0	0	0	0	2	3	0	2	1	3	1	2	2	1	0	0	0	5	10.2027	2855.39	-0.540909			Sun et al. 2021	2021
MjALF-D2	Natural	ALF	Arthropoda	Crustacea	Penaeus japonicus	MT977630			90.9	0.786	α-helix; β-strand	MGRIATFVSAVLLVASVGPWMPQCQAQGLKDFLLPVISQQIAGLWRTGTVDLLDHLCTYNVKPDLQRFELYFLGTVTCPSWTVIKGESETRSQSGVVNDAVKDFVKKALKAGLVTEEEAKPYIV	124	MGRIATFVSAVLLVASVGPWMPQCQA	26	QGLKDFLLPVISQQIAGLWRTGTVDLLDHLCTYNVKPDLQRFELYFLGTVTCPSWTVIKGESETRSQSGVVNDAVKDFVKKALKAGLVTEEEAKPYIV	98	5	3	2	6	2	5	6	7	1	4	12	8	0	4	4	5	8	2	3	11	0	0	0	-1	5.76367	10928.5	-0.0397959	PF11630	Anti-lipopolysaccharide factor/Scygonadin	Jiang et al. 2022	2022
Penmon ALF-B1	Natural	ALF	Arthropoda	Crustacea	Penaeus monodon	ABP73289	2JOB	A5A3I5	93.9	0.854	α-helix; β-strand	MRVSVLVSLVLVVSLVALFAPQCQAQGWEAVAAAVASKIVGLWRNEKTELLGHECKFTVKPYLKRFQVYYKGRMWCPGWTAIRGEASTRSQSGVAGKTAKDFVRKAFQKGLISQQEANQWLSS	123	MRVSVLVSLVLVVSLVALFAPQCQA	25	QGWEAVAAAVASKIVGLWRNEKTELLGHECKFTVKPYLKRFQVYYKGRMWCPGWTAIRGEASTRSQSGVAGKTAKDFVRKAFQKGLISQQEANQWLSS	98	11	6	2	1	2	7	6	9	1	3	6	10	1	4	2	7	5	5	3	7	0	0	0	9	9.95329	11052.6	-0.468367	PF11630	Anti-lipopolysaccharide factor/Scygonadin	Rosa et al. 2013	2013
Sp-ALF1	Natural	ALF	Arthropoda	Crustacea	Scylla paramamosain	JQ069030		I1VGP3	91.6	0.822	α-helix; β-strand	MRTGVVAGLCVALVVMCLYLPQPCEAQYETLIASVLGKLTGLWHNNSVDFMGHTCHFRRRPKVRKFKLYHEGKFWCPGWAPFEGRSRTKSRSGSSREAIKDFVRKALQNGLITQQDATVWVNN	123	MRTGVVAGLCVALVVMCLYLPQPCEA	26	QYETLIASVLGKLTGLWHNNSVDFMGHTCHFRRRPKVRKFKLYHEGKFWCPGWAPFEGRSRTKSRSGSSREAIKDFVRKALQNGLITQQDATVWVNN	97	5	9	5	3	2	4	4	8	4	3	7	8	1	6	3	7	6	4	2	6	0	0	0	10	10.346	11279.8	-0.685567	PF11630	Anti-lipopolysaccharide factor/Scygonadin	Liu et al. 2012b	2012
Sp-ALF2	Natural	ALF	Arthropoda	Crustacea	Scylla paramamosain	JQ069031		A4ZPI9	90.5	0.812	α-helix; β-strand	MRTKVMAGLCVALVVMCLYMPQPCEAQYEALVASILGKLSGLWHSDTVDFMGHTCHIRRRPKFRKFKLYHEGKFWCPGWTHLEGNSRTKSRSGSARDAIKDFVYKALQNKLITENNAAAWLKG	123	MRTKVMAGLCVALVVMCLYMPQPCEA	26	QYEALVASILGKLSGLWHSDTVDFMGHTCHIRRRPKFRKFKLYHEGKFWCPGWTHLEGNSRTKSRSGSARDAIKDFVYKALQNKLITENNAAAWLKG	97	8	7	4	4	2	2	4	8	5	4	9	10	1	5	2	7	5	4	3	3	0	0	0	9	9.95219	11178.7	-0.602062	PF11630	Anti-lipopolysaccharide factor/Scygonadin	Liu et al. 2012b	2012
SsALF	Natural	ALF	Arthropoda	Crustacea	Scylla serrata	FJ013272	2MDL	B5TTX7	89.8	0.794	α-helix; β-strand	MRTRVMAGLCVALVVMCLYMPQPCEAQYEALVASILGKLSGLWHSDTVDFMGHTCHIRRKPKFRKFKLYHEGKFWCPGWTHLEGNSRTKSRSGSTREATKDFVHKALQNKLITKNSADAWLKG	123	MRTRVMAGLCVALVVMCLYMPQPCEA	26	QYEALVASILGKLSGLWHSDTVDFMGHTCHIRRKPKFRKFKLYHEGKFWCPGWTHLEGNSRTKSRSGSTREATKDFVHKALQNKLITKNSADAWLKG	97	6	6	3	4	2	2	4	8	6	3	9	12	1	5	2	8	7	4	2	3	0	0	0	10	10.0147	11172.7	-0.725773	PF11630	Anti-lipopolysaccharide factor/Scygonadin	Yedery and Reddy 2009b	2009
Arasin 1	Natural	Arasin	Arthropoda	Crustacea	Hyas araneus	DQ859904		A6XMY0	63	0.168	α-helix	MERRTLLVVLLVCSCVVAAAAEASPSRWPSPGRPRPFPGRPKPIFRPRPCNCYAPPCPCDRWRH	64	MERRTLLVVLLVCSCVVAAAAEA	23	SRWPSPGRPRPFPGRPKPIFRPRPCNCYAPPCPCDRWRH	39	1	8	1	1	4	0	0	2	1	1	0	1	0	2	12	2	0	2	1	0	0	0	0	7	11.2196	4642.39	-1.35641			Stensvåg et al. 2008	2008
Arasin-likeSp	Natural	Arasin	Arthropoda	Crustacea	Scylla paramamosain	HM345951		F4Z1X1	54.4	0.127	α-helix	MERRTLLIVLLVCSFLLLAVTAEASPRVSRRYGRPFGGRPFVGGQFGGRPGCVCIRSPCPCANYG	65	MERRTLLIVLLVCSFLLLAVTAEA	24	SPRVSRRYGRPFGGRPFVGGQFGGRPGCVCIRSPCPCANYG	41	1	7	1	0	4	1	0	9	0	1	0	0	0	3	6	3	0	0	2	3	0	0	0	6	10.7495	4373	-0.473171			Imjongjirak et al. 2011a	2011
Callinectin	Natural	Arasin	Arthropoda	Crustacea	Callinectes sapidus				59.1	0.208	α-helix; β-strand	WNSNRRFRVGRPPVVGRPGCVCFRAPCPCSNY	32		0	WNSNRRFRVGRPPVVGRPGCVCFRAPCPCSNY	32	1	6	3	0	4	0	0	3	0	0	0	0	0	2	5	2	0	1	1	4	0	0	0	5	10.6632	3652.23	-0.509375			Noga et al. 2011	2011
LvArasin-like	Natural	Arasin	Arthropoda	Crustacea	Penaeus vannamei	MW813957			59.4	0.255	α-helix	MKRIVFACALVVALVAMAEALPQGQRIDGGRFPFPSRPPSRPVPCVCVTQPCPCDGYDWPPFDHFRLSEQ	70	MKRIVFACALVVALVAMAEA	20	LPQGQRIDGGRFPFPSRPPSRPVPCVCVTQPCPCDGYDWPPFDHFRLSEQ	50	0	5	0	4	4	4	1	4	1	1	2	0	0	4	11	3	1	1	1	3	0	0	0	-1	6.72714	5684.39	-0.716			Zhang et al. 2021	2021
Pc-arasin1	Natural	Arasin	Arthropoda	Crustacea	Procambarus clarkii				62.8	0.287	α-helix	MDRRIILTLFVLSAVMLVTESLPLNTIPRPPYFPGKLPPRGGHLFPPTCVCVRSPCPCDQNWG	63	MDRRIILTLFVLSAVMLVTES	21	LPLNTIPRPPYFPGKLPPRGGHLFPPTCVCVRSPCPCDQNWG	42	0	3	2	1	4	1	0	4	1	1	4	1	0	2	11	1	2	1	1	2	0	0	0	2	8.9441	4629.42	-0.345238			Chai et al. 2017	2017
Pc-arasin2	Natural	Arasin	Arthropoda	Crustacea	Procambarus clarkii				59.4	0.282	α-helix	MDRRILFTFLTLSSLVLLTEALPLSINPWRPPFPGRPLPGGPLVLPGCVCVRAPCYCSPSRQKDFPGFEHY	71	MDRRILFTFLTLSSLVLLTEA	21	LPLSINPWRPPFPGRPLPGGPLVLPGCVCVRAPCYCSPSRQKDFPGFEHY	50	1	4	1	1	4	1	1	5	1	1	5	1	0	3	12	3	0	1	2	3	0	0	0	2	8.91574	5520.44	-0.198			Chai et al. 2017	2017
Ss-arasin	Natural	Arasin	Arthropoda	Crustacea	Scylla serrata	MK044533		A0A482CP43	54.7	0.125	α-helix	MERRTLLIVLLVCSFLLLAVTAEASPRVRRRYGRPFGGRPFVGGQFGGRPGCVCIRSPCPCANYG	65	MERRTLLIVLLVCSFLLLAVTAEA	24	SPRVRRRYGRPFGGRPFVGGQFGGRPGCVCIRSPCPCANYG	41	1	8	1	0	4	1	0	9	0	1	0	0	0	3	6	2	0	0	2	3	0	0	0	7	11.2196	4442.11	-0.563415			Anju et al. 2019	2019
Astacidin 1	Natural	Astacidin	Arthropoda	Crustacea	Pacifastacus leniusculus	AF522504		Q8MUH8	89.8	0.0379	α-helix; β-strand	MQWTVLVAALLVATVSADTDVAHQQQAINRLLYKVTSHIKSSFTDLKEAAETWNPRDHTDKSSDGGAAIKHLMDELDDHRLLEQHHWFSLFNDRQREEALLLVDVLLHSTDLEAFKNNAAYFREHTNEGEFVYALYVAVTHSDLTPHVVLPPLYEVTPHLFTNSEVIDQAYAAKMTQTPGNFKMEFTGSKKNREQRGAYFGEDVGLNSHHVHWHMDFPFWWNGAKIDRKGELFFWAHHQLTARYDAERLSNFLPAVDELYWDRPIKDGFAPHTTYKYGGEFPARPDNKEFEDVDGVARIRDLKELESRIRDAVAHGYIINADGTKTDINNEHGIDILGDIIESSTYSTNAAYYGALHNQAHRVLGAQSDPKHKFNMPPGVMEHFETATRDPAFFRLHKY…	660	MQWTVLVAALLVATVSA	17	FKVQNQHGQVVKIFHH	16	0	0	1	0	0	3	0	1	3	1	0	2	0	2	0	0	0	0	0	3	0	0	0	2	10.003	1946.22	-0.56875			Lee et al. 2003	2003
Astacidin 2	Natural	Astacidin	Arthropoda	Crustacea	Pacifastacus leniusculus	DQ822206		Q0PJU7	78.8	0.0528	α-helix	MRLLYLLGVVLVALMAAVPSQASLGYRPRPNYRPRPIYRPGK	42	MRLLYLLGVVLVALMAAVPSQA	22	SLGYRPRPNYRPRPIYRPGK	20	0	5	1	0	0	0	0	2	0	1	1	1	0	0	5	1	0	0	3	0	0	0	0	5	11.4664	2443.81	-1.755			Jiravanichpaisal et al. 2007	2007
PcAst-1a	Natural	Astacidin	Arthropoda	Crustacea	Procambarus clarkii	GQ301199		D1KRR6	71.1	0.0493	α-helix	MRLLHLLLSVALVALMAAVPSQASNGYRPAYRPAYRPSYRPGK	43	MRLLHLLLSVALVALMAAVPSQA	23	SNGYRPAYRPAYRPSYRPGK	20	2	4	1	0	0	0	0	2	0	0	0	1	0	0	4	2	0	0	4	0	0	0	0	4	10.5337	2356.6	-1.79			Shi et al. 2014	2014
PcAst-1b	Natural	Astacidin	Arthropoda	Crustacea	Procambarus clarkii	MN848348		A0A6G6CHX0	77.1	0.115	α-helix	MRLLHLLLSVALVALMAAVPSQASNVYRPPPYRPVYRPLRRPGYRPGK	48	MRLLHLLLSVALVALMAAVPSQA	23	SNVYRPPPYRPVYRPLRRPGYRPGK	25	0	6	1	0	0	0	0	2	0	0	1	1	0	0	7	1	0	0	4	2	0	0	0	6	11.3951	3042.5	-1.608			Rončević et al. 2020	2020
PcAst-1c	Natural	Astacidin	Arthropoda	Crustacea	Procambarus clarkii	MN848349		A0A6G6CHX4	77.1	0.115	α-helix	MRLLYLLLSVALVALMAAVPSQASNVYRPPPYRPVYRPLRRPGYRPGK	48	MRLLYLLLSVALVALMAAVPSQA	23	SNVYRPPPYRPVYRPLRRPGYRPGK	25	0	6	1	0	0	0	0	2	0	0	1	1	0	0	7	1	0	0	4	2	0	0	0	6	11.3951	3042.5	-1.608			Rončević et al. 2020	2020
PcAst-2	Natural	Astacidin	Arthropoda	Crustacea	Procambarus clarkii	MN848350		A0A6G6CHX3	74.9	0.153	α-helix	MRLLHLLALVLMVLMAAVPSQAFYPRPYRPPYLPDPRPFPRPLPAFGHEFRRH	53	MRLLHLLALVLMVLMAAVPSQA	22	FYPRPYRPPYLPDPRPFPRPLPAFGHEFRRH	31	1	6	0	1	0	0	1	1	2	0	2	0	0	4	10	0	0	0	3	0	0	0	0	4	10.8344	3877.42	-1.29355			Rončević et al. 2020	2020
Amk1	Natural	Crustin	Arthropoda	Crustacea	Penaeus monodon	EU103630		B8PS19	79.7	0.648	α-helix; β-strand	MKGLGVILFCVLAMASAQSWHGGRPGGFPGGGRPGGRPGGFPSVTAPPASCRRWCETPENAFYCCESRYEPEAPVGTKILDCPKVRDTCPPVRFLAVEQPVPCSSDYKCGGLDKCCFDRCLGQHVCKPPSFYEFFA	136	MKGLGVILFCVLAMASA	17	QSWHGGRPGGFPGGGRPGGRPGGFPSVTAPPASCRRWCETPENAFYCCESRYEPEAPVGTKILDCPKVRDTCPPVRFLAVEQPVPCSSDYKCGGLDKCCFDRCLGQHVCKPPSFYEFFA	119	6	9	1	5	12	3	7	15	2	1	4	5	0	8	17	7	4	2	4	7	0	0	0	1	8.02678	12963.6	-0.493277	PF00095	WAP-type (Whey Acidic Protein) 'four-disulfide core'	Tonganunt et al. 2008	2008
CruFc	Natural	Crustin	Arthropoda	Crustacea	Penaeus chinensis	DQ097703		Q102W5	67.9	0.502	α-helix; β-strand	MLKFVVLSVVAVAVVHAQNKDDTRFLGGVPGVGGGFVPGVPGHGGVAPVGGGLVPGGGGLIPGGGFECNYCRTRYGYVCCKPGRCPPVRDVCPGLRQGVPICRQDTDCFGSDKCCYDVCLNDTVCKPIVLGSEG	134	MLKFVVLSVVAVAVVHA	17	QNKDDTRFLGGVPGVGGGFVPGVPGHGGVAPVGGGLVPGGGGLIPGGGFECNYCRTRYGYVCCKPGRCPPVRDVCPGLRQGVPICRQDTDCFGSDKCCYDVCLNDTVCKPIVLGSEG	117	1	7	3	8	12	3	2	27	1	3	6	4	0	4	12	2	4	0	4	14	0	0	0	0	7.58735	11907.5	-0.0666667	PF00095	WAP-type (Whey Acidic Protein) 'four-disulfide core'	Zhang et al. 2007	2007
CrusEs	Natural	Crustin	Arthropoda	Crustacea	Eriocheir sinensis	GQ200832		C5MTC7	91.7	0.794	α-helix; β-strand	MMRPLLLLLLVVTLYGGGCHATCRYWCKTPENQTYCCEDEREIPSKVGLKPGKCPPVRPVCPPTRGFFEPPKTCSNDGSCYGADKCCFDRCLGEHVCKPIQTRG	104	MMRPLLLLLLVVTLYGGGCHA	21	TCRYWCKTPENQTYCCEDEREIPSKVGLKPGKCPPVRPVCPPTRGFFEPPKTCSNDGSCYGADKCCFDRCLGEHVCKPIQTRG	83	1	6	2	4	12	2	6	7	1	2	2	7	0	3	11	3	6	1	3	4	0	0	0	2	8.26344	9319.65	-0.779518	PF00095	WAP-type (Whey Acidic Protein) 'four-disulfide core'	Mu et al. 2010	2010
Crus-likePm	Natural	Crustin	Arthropoda	Crustacea	Penaeus monodon				67.7	0.464	β-strand	MLKFVVLSVVAVAVVHAQDKGNADTRFLGGVGVPGGGVPGVGVPGVGGGFLPGVPGHGGVVPGGGGLLPGGQFECNYCRTRYGYVCCKPGRCPQIRDTCPGLRKGVPICRQDTDCFGSDKCCFDTCLNDTVCKPIVAGSQG	141	MLKFVVLSVVAVAVVHA	17	QDKGNADTRFLGGVGVPGGGVPGVGVPGVGGGFLPGVPGHGGVVPGGGGLLPGGQFECNYCRTRYGYVCCKPGRCPQIRDTCPGLRKGVPICRQDTDCFGSDKCCFDTCLNDTVCKPIVAGSQG	124	2	7	3	8	12	5	1	30	1	3	6	5	0	5	12	2	6	0	3	13	0	0	0	2	8.29736	12492.2	-0.129839	PF00095	WAP-type (Whey Acidic Protein) 'four-disulfide core'	Amparyup et al. 2008a	2008
Crustin-3	Natural	Crustin	Arthropoda	Crustacea	Penaeus monodon	GQ334396			84.5	0.711	β-strand	PWRSIECNYCRTRYGYVCCKPGRCPQIRETCPGLRKGVPICRQDTDCFGSDKCCFDTCLNDTVCKPIVAGSQG	73		0	PWRSIECNYCRTRYGYVCCKPGRCPQIRETCPGLRKGVPICRQDTDCFGSDKCCFDTCLNDTVCKPIVAGSQG	73	1	7	2	5	12	3	2	7	0	4	2	4	0	2	6	3	5	1	3	4	0	0	0	4	8.55117	8173.4	-0.443836	PF00095	WAP-type (Whey Acidic Protein) 'four-disulfide core'	Antony et al. 2011	2011
CshFc	Natural	Crustin	Arthropoda	Crustacea	Penaeus chinensis	DQ097704		Q102W4	95.5	0.289	α-helix; β-strand	MLKFVVLSVVAVAVVHAQNKDDTRFLGGVPGVGGGFVPGVPGHGGVAPVGGGLVPGGGGLIPGGGFECNYCRTRYGYVCCSDKCCYDVCLNDTVCKPIVLGSEG	104	MLKFVVLSVVAVAVVHA	17	QNKDDTRFLGGVPGVGGGFVPGVPGHGGVAPVGGGLVPGGGGLIPGGGFECNYCRTRYGYVCCSDKCCYDVCLNDTVCKPIVLGSEG	87	1	3	3	5	8	1	2	23	1	2	5	3	0	3	7	2	3	0	4	11	0	0	0	-2	5.57184	8654.76	0.0942529			Zhang et al. 2007	2007
SpCrus2	Natural	Crustin	Arthropoda	Crustacea	Scylla paramamosain	MF431589		A0A343T7I7	95.5	0.289	β-strand	MKVLCLVAAACVVAVAGDDTRGGFHGGGFGRPGRPGRPGSGILDTIVDGLTGSIHGGQGGIHGGIHGGGHGGHGGVVHGRQCGVNVPTHITTGCKLFTRNLYGQYVCDRNQKPAFRCPPLRAECPLATRFGPPIQCTLDTDCPGISDKCCCDACLDHPVCKPSA	164	MKVLCLVAAACVVAVAG	17	DDTRGGFHGGGFGRPGRPGRPGSGILDTIVDGLTGSIHGGQGGIHGGIHGGGHGGHGGVVHGRQCGVNVPTHITTGCKLFTRNLYGQYVCDRNQKPAFRCPPLRAECPLATRFGPPIQCTLDTDCPGISDKCCCDACLDHPVCKPSA	147	5	10	3	10	12	5	1	31	9	8	8	4	0	5	13	4	10	0	2	7	0	0	0	3	8.31437	15140	-0.361224			Wang et al. 2018a	2018
SpCrus3	Natural	Crustin	Arthropoda	Crustacea	Scylla paramamosain	MF431587		A0A2K9UW22	95.5	0.289	α-helix; β-strand	MVKQTDRQNRVVCLMVVMVAAALSVASPSPSCNTHCPDPYLNLPGHYVCCDQHPGKCPPVPHCPAYPRKCFYDPECGLNEKCCNTPCGGKRCISIPYSGK	100	MVKQTDRQNRVVCLMVVMVAAALSVA	26	SPSPSCNTHCPDPYLNLPGHYVCCDQHPGKCPPVPHCPAYPRKCFYDPECGLNEKCCNTPCGGKRCISIPYSGK	74	1	2	4	3	12	1	2	6	4	2	3	5	0	1	14	5	2	0	5	2	0	0	0	1	7.97308	8083.23	-0.67027	PF00095	WAP-type (Whey Acidic Protein) 'four-disulfide core'	Wang et al. 2018b	2018
SpCrus4	Natural	Crustin	Arthropoda	Crustacea	Scylla paramamosain	MF431588		A0A2K9UW25	86.2	0.722	α-helix; β-strand	MVKQTDRQNRVVCLMVVMVAAALSVASPSRSCNTHCPDPYLNLPGHYVCCDQHPGKCFRRDKCPPHELNKGLRQTIKYCHYDPECALHEKCCYDVCIEAKVCKLPE	106	MVKQTDRQNRVVCLMVVMVAAALSVASP	28	SRSCNTHCPDPYLNLPGHYVCCDQHPGKCFRRDKCPPHELNKGLRQTIKYCHYDPECALHEKCCYDVCIEAKVCKLPE	78	2	4	3	5	12	2	5	3	6	2	6	7	0	1	8	2	2	0	5	3	0	0	0	0	7.49424	9052.38	-0.765385			Wang et al. 2018b	2018
SpCrus5	Natural	Crustin	Arthropoda	Crustacea	Scylla paramamosain	MF431586		A0A343T7I6	63.3	0.431	α-helix; β-strand	MASLRIAFLVLVGCVVPAYMQFGGSDCIHWCRTPENQVYCCKDTHDPIPASPVAVVNPGRCPPIRGQCPNVRVFRPPTTCSSDSDCSYNNKCCFDRCLEEHVCKPTTGGFGGHGGHGGHGGHGGFGGVFGR	131	MASLRIAFLVLVGCVVPAYM	20	QFGGSDCIHWCRTPENQVYCCKDTHDPIPASPVAVVNPGRCPPIRGQCPNVRVFRPPTTCSSDSDCSYNNKCCFDRCLEEHVCKPTTGGFGGHGGHGGHGGHGGFGGVFGR	111	2	7	5	6	12	3	3	19	7	3	1	3	0	6	11	6	6	1	2	8	0	0	0	1	7.66379	11791.1	-0.554054	PF00095	WAP-type (Whey Acidic Protein) 'four-disulfide core'	Wang et al. 2018c	2018
SpCrus6	Natural	Crustin	Arthropoda	Crustacea	Scylla paramamosain	MF431585		A0A343T7I5	85.9	0.746	α-helix; β-strand	MLRIVTVAVVVLVVVMDAEAGRPSPSPSCRSWCKRPGHPEKNAFYCCDFGIGTVGKPFATHPGKCPHRPICPEGLYTRGPAPTVCAHDGQCSKHEKCCADACLEHHTCLLADP	113	MLRIVTVAVVVLVVVMDAEA	20	GRPSPSPSCRSWCKRPGHPEKNAFYCCDFGIGTVGKPFATHPGKCPHRPICPEGLYTRGPAPTVCAHDGQCSKHEKCCADACLEHHTCLLADP	93	7	5	1	4	12	1	4	9	7	2	4	6	0	3	13	5	5	1	2	2	0	0	0	3	8.3038	10030.4	-0.592473	PF00095	WAP-type (Whey Acidic Protein) 'four-disulfide core'	Du et al. 2019	2019
SWDPm2	Natural	Crustin	Arthropoda	Crustacea	Penaeus monodon	EU623980		B6S2X4	70.1	0.505	α-helix; β-strand	MVSIKAVLIVCVLVAAVAVSPADAVPTRHSKPRPQPLPRPGTCPDTSGIITTCEVTERNCFSDSQCGPGQKCCPLGCGRECLAVGPPYGKGRW	93	MVSIKAVLIVCVLVAAVAVSPADA	24	VPTRHSKPRPQPLPRPGTCPDTSGIITTCEVTERNCFSDSQCGPGQKCCPLGCGRECLAVGPPYGKGRW	69	1	6	1	2	8	3	3	9	1	2	3	3	0	1	11	4	6	1	1	3	0	0	0	3	8.74019	7385.41	-0.675362	PF00095	WAP-type (Whey Acidic Protein) 'four-disulfide core'	Amparyup et al. 2008b	2008
LvDBD	Natural	Defensin	Arthropoda	Crustacea	Penaeus vannamei	ON081627			80.6	0.624	α-helix; β-strand	MSTTITLLLCLALSAAFGLPADESGPVSINKRNIDNTRFHPEDPCSRQGGFCGLASACPKDFLHKTPGLCPEQQAQGVECCYKVPDNVRDCRGRGGECVPEADCGNAPQEEKGQCQAGEVCCIFL	125	MSTTITLLLCLALSAAFG	18	LPADESGPVSINKRNIDNTRFHPEDPCSRQGGFCGLASACPKDFLHKTPGLCPEQQAQGVECCYKVPDNVRDCRGRGGECVPEADCGNAPQEEKGQCQAGEVCCIFL	107	7	6	5	7	12	7	9	12	2	3	5	5	0	4	10	4	2	0	1	6	0	0	0	-6	4.91785	11498.8	-0.617757			Xiao et al. 2023	2023
Panusin	Natural	Defensin	Arthropoda	Crustacea	Panulirus argus	KT253226		F6KSI8	67.2	0.486	α-helix; β-strand	MKTKAVLMLMLLVLVAATLVQGEPEPSYVGDCGSNGGSCVSSYCPYGNRLNYFCPLGRTCCRRSYG	66	MKTKAVLMLMLLVLVAATLVQG	22	EPEPSYVGDCGSNGGSCVSSYCPYGNRLNYFCPLGRTCCRHAYV	44	1	3	3	1	6	0	2	6	1	0	2	0	0	1	4	5	1	0	5	3	0	0	0	0	6.78376	4783.28	-0.406818			Montero-Alejo et al. 2017	2017
GRPSp	Natural	Glycine-rich	Arthropoda	Crustacea	Scylla paramamosain	HM345952		F4Z1X2	66.3	0.16	α-helix	MRSVAWLWQALLAAVLFVLVVGPAAAIPAMEPAARVKRSPGYGGCSPRWACGGYG	55	MRSVAWLWQALLAAVLFVLVVGPAAA	26	SPGYGGCSPRWACGGYG	17	1	1	0	0	2	0	0	6	0	0	0	0	0	0	2	2	0	1	2	0	0	0	0	1	7.78	1674.83	-0.494			Imjongjirak et al. 2011a	2011
Spgly-AMP26-62	Natural	Glycine-rich	Arthropoda	Crustacea	Scylla paramamosain	MT583080		A0A7G6KSY9	61.2	0.172	α-helix	MRSVAWLWQALLAAMMVMLVAGPTAAIPAVDPFGRVKRSPWHGGTWGCKPIWACQNSPPYLG	62	MRSVAWLWQALLAAMMVMLVAGPTAA	26	IPAVDPFGRVKRSPWHGGTWGCKPIWACQNSPPYLG	36	2	2	1	1	2	1	0	5	1	2	1	2	0	1	6	2	1	3	1	2	0	0	0	3	9.38803	3979.55	-0.438889			Xie et al. 2020	2020
Hyastatin	Natural	Hyastatin	Arthropoda	Crustacea	Hyas araneus	FJ764995		C4NZN9	51.6	0.204	α-helix	MRVLLILVSLAALAHAESFLKSKTGYQGVQTLPGFIGGSQPHLGGGIGGGRPFISQPNLGGGIGGGIGGGKPFIPQPNLGGGIGSTRPFPRPQYGDYGSRNSCNRQCPSTYGGRGICCRRWGSCCPTNYKG	131	MRVLLILVSLAALAHA	16	ESFLKSKTGYQGVQTLPGFIGGSQPHLGGGIGGGRPFISQPNLGGGIGGGIGGGKPFIPQPNLGGGIGSTRPFPRPQYGDYGSRNSCNRQCPSTYGGRGICCRRWGSCCPTNYKG	115	0	8	5	1	6	7	1	31	1	8	5	4	0	5	12	9	5	1	5	1	0	0	0	10	9.84447	11779.1	-0.567826			Sperstad et al. 2009	2009
SpHyastatin	Natural	Hyastatin	Arthropoda	Crustacea	Scylla paramamosain	JX228177		R4V0N8	54	0.256	α-helix; β-strand	MRVLLLLVSLAAVGNAYNAKVPIQTLPERLDNFPGRGPSFTRPAVVGVQTLPGRVPPQTFPGVIGVGTKPLISPPRPGFTGSTRPFQRPGQYSFTRSNCWARCPGYPNGDSLCCRQYGACCSTSYPVPYKG	131	MRVLLLLVSLAAVGNA	16	YNAKVPIQTLPERLDNFPGRGPSFTRPAVVGVQTLPGRVPPQTFPGVIGVGTKPLISPPRPGFTGSTRPFQRPGQYSFTRSNCWARCPGYPNGDSLCCRQYGACCSTSYPVPYKG	115	4	10	4	2	6	6	1	14	0	3	5	3	0	6	19	8	9	1	6	8	0	0	0	9	9.84195	12449.1	-0.473913			Shan et al. 2016	2016
Paralithocin 1	Natural	Paralithocin	Arthropoda	Crustacea	Paralithodes camtschaticus	MF919584		A0A2I8B346	65.2	0.31	α-helix	MGPMKVLLVLLVVMVAAPHIADAWQQPSCSSICDYSCGKSACISYSGRCGCCASCRRGPIYG	62	MGPMKVLLVLLVVMVAAPHIADA	23	WQQPSCSSICDYSCGKSACISYSGRCGCCASCRRGPIY	38	2	3	0	1	8	2	0	4	0	3	0	1	0	0	2	8	0	1	3	0	0	0	0	2	8.51178	4087.65	-0.178947			Moe et al. 2018	2018
Paralithocin 2	Natural	Paralithocin	Arthropoda	Crustacea	Paralithodes camtschaticus	MF919585		A0A2I8B352	74	0.426	α-helix	MGAAKVLLVVLAVMVAVPNLAEGRSPPQCQYTNCAAVLCPAVYCANAYTPPCGCCDICPPQKYGGGYRPRG	71	MGAAKVLLVVLAVMVAVPNLAEG	23	RSPPQCQYTNCAAVLCPAVYCANAYTPPCGCCDICPPQKYGGGYRPR	47	5	3	2	1	8	3	0	4	0	1	1	1	0	0	8	1	2	0	5	2	0	0	0	2	8.49598	5057.81	-0.33617			Moe et al. 2018	2018
Paralithocin 3	Natural	Paralithocin	Arthropoda	Crustacea	Paralithodes camtschaticus	MF919586		A0A2I8B353	67.8	0.391	α-helix	MGPMKVLLVMLVVMVAAPHIADARSQPGPTCPSSVQAILCDNRCGRSACSYYIERCACCAKCNRIPYYGASNHPGR	76	MGPMKVLLVMLVVMVAAPHIADA	23	RSQPGPTCPSSVQAILCDNRCGRSACSYYIERCACCAKCNRIPYYGASNHP	51	5	5	3	1	8	2	1	3	1	3	1	1	0	0	5	6	1	0	4	1	0	0	0	3	8.73097	5572.31	-0.460784			Moe et al. 2018	2018
FenchiPEN5-1	Natural	Penaeidin	Arthropoda	Crustacea	Penaeus chinensis	DQ153253		Q3Y6N7	61.5	0.318	α-helix	MRLVVCLVFVASFALVCRGQGYKSGHTGPYPRPLYGSRPIGLRPITRPDPSCAGCRIITLDDAIACCRRLGRCCSALKG	79	MRLVVCLVFVASFALVCRG	19	QGYKSGHTGPYPRPLYGSRPIGLRPITRPDPSCAGCRIITLDDAIACCRRLGRCCSALKG	60	4	8	0	3	6	1	0	8	1	5	5	2	0	0	7	4	3	0	3	0	0	0	0	6	9.54798	6446.48	-0.348333	PF05927	Penaeidin	Kang et al. 2007	2007
FmPEN3	Natural	Penaeidin	Arthropoda	Crustacea	Penaeus merguiensis	MK038876		A0A4D6NYU1	61.7	0.326	α-helix	MRLAVCLVFLASFALVCQGQGYHGGHTRPVPRPFYGGSSACTVCRILNTYEARSCCRQYRRCCTTGRGYRG	71	MRLAVCLVFLASFALVCQG	19	QGYHGGHTRPVPRPFYGGSSACTVCRILNTYEARSCCRQYRRCCTTGRGYRG	52	2	9	1	0	6	2	1	8	2	1	1	0	0	1	3	3	5	0	5	2	0	0	0	7	9.76362	5860.58	-0.830769	PF05927	Penaeidin	Wu et al. 2019	2019
FmPEN5	Natural	Penaeidin	Arthropoda	Crustacea	Penaeus merguiensis	MK038877		A0A4D6NV58	60.8	0.346	α-helix	MRLAVCLVFLASFALVCQGQGYKAGYTRPVPRPFYGSRPTIIRPVSPSVTGCSSCFIISYSEAVACCRRLGRCCSALKG	79	MRLAVCLVFLASFALVCQG	19	QGYKAGYTRPVPRPFYGSRPTIIRPVSPSVTGCSSCFIISYSEAVACCRRLGRCCSALKG	60	4	7	0	0	6	1	1	6	0	4	2	2	0	2	6	8	3	0	4	4	0	0	0	7	9.69335	6475.51	-0.03	PF05927	Penaeidin	Wu et al. 2019	2019
Litset Pen3-4	Natural	Penaeidin	Arthropoda	Crustacea	Penaeus setiferus	AY039202		Q962B2	62.7	0.369	α-helix	MRLVVCLVFLASFALVCQGQGYKGPYTRPILRPYVRPVVSYNACTLSCRGITTTQARSCCTRLGRCCHVAKGYSG	75	MRLVVCLVFLASFALVCQG	19	QGYKGPYTRPILRPYVRPVVSYNACTLSCRGITTTQARSCCTRLGRCCHVAKGYS	55	3	7	1	0	6	2	0	5	1	2	3	2	0	0	4	4	6	0	5	4	0	0	0	8	9.81333	6114.08	-0.321818	PF05927	Penaeidin	Cuthbertson et al. 2006	2006
Litset Pen4-1	Natural	Penaeidin	Arthropoda	Crustacea	Penaeus setiferus	AY039207	1XV3	Q962A7	61.5	0.288	α-helix	MRLLVCLVFLASFAMVCQGHSSGYTRPLRKPSRPIFIRPIGCDVCYGIPSSTARLCCFRYGDCCHLG	67	MRLLVCLVFLASFAMVCQG	19	HSSGYTRPLRKPSRPIFIRPIGCDVCYGIPSSTARLCCFRYGDCCHL	47	1	6	0	2	6	0	0	4	2	4	3	1	0	2	5	5	2	0	3	1	0	0	0	4	9.1515	5304.17	-0.153191	PF05927	Penaeidin	Cuthbertson et al. 2004	2004
LvBigPEN	Natural	Penaeidin	Arthropoda	Crustacea	Penaeus vannamei	MN149368		A0A6M4DU43	53.5	0.137	α-helix	MKGLFVLAFVAALCVAPFRAEGPPGVLRPLPRPGYGGVQTLPAPLPAPLGSSFKQTRPSYRPQIQPSLIQTKPLPRPVTLPAKLPEDLRQTRPIARPQTQPLPVVLPADLSSSGKQTKPLPRPVTLPAKLPEDFKQTRPVVRPQVQPAHPSGGVRPLPAVLPADLRGSGKQTKPLPRPVPLPAVDLKQTRPVARPSYHRPQVLPAYPSGGRQTLPAALPADLQGPRKQTRPVLRPSPYSPLRETEICRNCAQLSFVRRGACCKRWNSCC	269	MKGLFVLAFVAALCVAPFRA	20	EGPPGVLRPLPRPGYGGVQTLPAPLPAPLGSSFKQTRPSYRPQIQPSLIQTKPLPRPVTLPAKLPEDLRQTRPIARPQTQPLPVVLPADLSSSGKQTKPLPRPVTLPAKLPEDFKQTRPVVRPQVQPAHPSGGVRPLPAVLPADLRGSGKQTKPLPRPVPLPAVDLKQTRPVARPSYHRPQVLPAYPSGGRQTLPAALPADLQGPRKQTRPVLRPSPYSPLRETEICRNCAQLSFVRRGACCKRWNSCC	249	17	26	2	6	6	19	5	15	2	4	29	12	0	3	51	15	14	1	5	17	0	0	0	27	11.2514	27110.4	-0.583936	PF05927	Penaeidin	Xiao et al. 2021	2021
MjPen-II	Natural	Penaeidin	Arthropoda	Crustacea	Penaeus japonicus	KU057370		A0A140CTC7	50.8	0.189	α-helix	MRVLVFLAFLVLLALLCQVYAKGSSSSSSSSRSSSSSYRSSGSSYRSPGSSYRSSGSYGTSGSRLSGIRPSSRSYRTGFRTAGSVGPATRPFTRPTGPLKPISRPPSRAACYSCYSASSATAIQCCTHYSLCCNLVKG	138	MRVLVFLAFLVLLALLCQVYA	21	KGSSSSSSSSRSSSSSYRSSGSSYRSPGSSYRSSGSYGTSGSRLSGIRPSSRSYRTGFRTAGSVGPATRPFTRPTGPLKPISRPPSRAACYSCYSASSATAIQCCTHYSLCCNLVKG	117	7	13	1	0	6	1	0	12	1	3	4	3	0	2	9	37	8	0	8	2	0	0	0	15	10.5745	12108.2	-0.640171	PF05927	Penaeidin	An et al. 2016	2016
Pen-2	Natural	Penaeidin	Arthropoda	Crustacea	Penaeus vannamei	Y14925		P81057	64.6	0.369	α-helix	MRLVVCLVFLASFALVCQGEAYRGGYTGPIPRPPPIGRPPFRPVCNACYRLSVSDARNCCIKFGSCCHLVKG	72	MRLVVCLVFLASFALVCQG	19	EAYRGGYTGPIPRPPPIGRPPFRPVCNACYRLSVSDARNCCIKFGSCCHLVKG	53	3	6	2	1	6	0	1	6	1	3	2	2	0	2	8	3	1	0	3	3	0	0	0	6	9.33884	5781.72	-0.273585	PF05927	Penaeidin	Destoumieux et al. 1999	1999
Pen-3a	Natural	Penaeidin	Arthropoda	Crustacea	Penaeus vannamei	Y14926		P81058	64.1	0.375	α-helix	MRLVVCLVFLASFALVCQGQVYKGGYTRPIPRPPPFVRPLPGGPIGPYNGCPVSCRGISFSQARSCCSRLGRCCHVGKGYSG	82	MRLVVCLVFLASFALVCQG	19	QVYKGGYTRPIPRPPPFVRPLPGGPIGPYNGCPVSCRGISFSQARSCCSRLGRCCHVGKGYSG	63	1	7	1	0	6	2	0	11	1	3	2	2	0	2	10	6	1	0	4	4	0	0	0	8	9.89263	6696.73	-0.377778	PF05927	Penaeidin	Destoumieux et al. 1997	1997
Pen-3aQ	Synthetic	Penaeidin	Arthropoda	Crustacea	Penaeus vannamei				62.8	0.269	α-helix	MRLVVCLVFLASFALVCQGQVYKGGYTRPIPRPPPFVRPLPGGPIGPYNGCPVSCRGISFSQARSCCSRLGRCCHVGKGYSG	82	MRLVVCLVFLASFALVCQG	19	QVYKGGYTRPIPRPPPFVRPLPGGPIGPYNGCPVSCRGISFSQARSCCSRLGRCCHVGKGYSG	63	1	7	1	0	6	2	0	11	1	3	2	2	0	2	10	6	1	0	4	4	0	0	0	8	9.89263	6696.73	-0.377778	PF05927	Penaeidin	Destoumieux et al. 1999	1999
SpPR-AMP1	Natural	Proline-rich	Arthropoda	Crustacea	Scylla paramamosain	OP921037		A0A9E9KUL5	78.2	0.169	random coil	GYFPGRPPFPRPFPRPPSRPFPRPPFPGPFPRPYPWR	37		0	GYFPGRPPFPRPFPRPPSRPFPRPPFPGPFPRPYPWR	37	0	7	0	0	0	0	0	3	0	0	0	0	0	6	17	1	0	1	2	0	0	0	0	7	12	4416.1	-1.28108			Imjongjirak et al. 2017	2017
Scygonadin	Natural	Scygonadin	Arthropoda	Crustacea	Scylla serrata	AY864802		Q5D710	94.6	0.884	α-helix; β-strand	MRSSLLLGLTVVVLLGVIVPPCMAGQALNKLMPKIVSAIIYMVGQPNAGVTFLGHQCLVESTRQPDGFYTAKMSCASWTHDNPIVGEGRSRVELEALKGSITNFVQTASNYKKFTIDEVEDWIASY	126	MRSSLLLGLTVVVLLGVIVPPCMA	24	GQALNKLMPKIVSAIIYMVGQPNAGVTFLGHQCLVESTRQPDGFYTAKMSCASWTHDNPIVGEGRSRVELEALKGSITNFVQTASNYKKFTIDEVEDWIASY	102	8	3	5	4	2	5	6	8	2	7	6	6	3	4	4	8	7	2	4	8	0	0	0	-1	6.0939	11271.7	-0.166667	PF11630	Anti-lipopolysaccharide factor/Scygonadin	Huang et al. 2006	2006
SSAP	Natural	Scygonadin	Arthropoda	Crustacea	Scylla serrata	EF137865		A1YV58	93.8	0.871	α-helix; β-strand	MRSSLLLGLTVVLLLGVTVPPCMAGQALNKLMPKIVSAIIYMIGQPNAGVTFLGHQCLVESTRQPDGFYTAKMWCTSWTSDNPIVGEGRSRVELEALKGSIRNFVQTASDYKKFTIEEVEDWIASY	126	MRSSLLLGLTVVLLLGVTVPPCMA	24	GQALNKLMPKIVSAIIYMIGQPNAGVTFLGHQCLVESTRQPDGFYTAKMWCTSWTSDNPIVGEGRSRVELEALKGSIRNFVQTASDYKKFTIEEVEDWIASY	102	7	4	4	4	2	5	7	8	1	8	6	6	3	4	4	8	7	3	4	7	0	0	0	-1	5.76935	11434.9	-0.202941	PF11630	Anti-lipopolysaccharide factor/Scygonadin	Yedery and Reddy et al. 2009a	2009
SCY2	Natural	Scyreprocin	Arthropoda	Crustacea	Scylla paramamosain	MH488960		A0A7D0GB18	55.3	0.236	α-helix	MKEDSNILDKTAKMTKQNKALLFTAGGAAAFMAGYYYYHCNYRNPAPKKSGSTTSQDKTDAQAVQSIPSPSGNKGKESKDPKVK	84		0	MKEDSNILDKTAKMTKQNKALLFTAGGAAAFMAGYYYYHCNYRNPAPKKSGSTTSQDKTDAQAVQSIPSPSGNKGKESKDPKVK	84	10	1	5	5	1	4	2	6	1	2	3	13	3	2	5	8	6	0	5	2	0	0	0	6	9.60838	9107.17	-0.967857			Yang et al. 2020	2020
Scyreprocin	Natural	Scyreprocin	Arthropoda	Crustacea	Scylla paramamosain	MH488960		A0A7D0GB18	55.3	0.236	α-helix	MKEDSNILDKTAKMTKQNKALLFTAGGAAAFMAGYYYYHCNYRNPAPKKSGSTTSQDKTDAQAVQSIPSPSGNKGKESKDPKVK	84		0	MKEDSNILDKTAKMTKQNKALLFTAGGAAAFMAGYYYYHCNYRNPAPKKSGSTTSQDKTDAQAVQSIPSPSGNKGKESKDPKVK	84	10	1	5	5	1	4	2	6	1	2	3	13	3	2	5	8	6	0	5	2	0	0	0	6	9.60838	9107.17	-0.967857			Yang et al. 2020	2020
Sparanegtin	Natural	Sparanegtin	Arthropoda	Crustacea	Scylla paramamosain	MN612064			45.4	0.271	α-helix	MAAAASGVAVSAVAALVTTTARGALTPIPSPDFFTVAALAAAVHSPSATADIMVTNLARGALTPIPSLASFPTAAAVVTSAGV	83		0	ALTPIPSPDFFTVAALAAAVHSPSATADIMVTNLARGALTPIPSLASFPTAAAVVTSAGV	60	15	1	1	2	0	0	0	2	1	3	5	0	1	3	7	6	7	0	0	6	0	0	0	-1	5.21239	5818.65	0.918333			Zhu et al. 2021	2021
Ls-Stylicin1	Natural	Stylicin	Arthropoda	Crustacea	Penaeus stylirostris	EU177435			41.8	0.158	α-helix	MKTYSRVSVFVLLVAILHTSQGSSFSPPRGPPGWGPPCVQQPCPKCPYDDYKCPTCDKFPECEECPHISIGCECGYFSCECPKPVCEPCESPIAELIKKGGYKG	104	MKTYSRVSVFVLLVAILHTSQG	22	SSFSPPRGPPGWGPPCVQQPCPKCPYDDYKCPTCDKFPECEECPHISIGCECGYFSCECPKPVCEPCESPIAELIKKGGYKG	82	1	1	0	3	13	2	8	8	1	4	1	7	0	3	16	6	1	1	4	2	0	0	0	-4	4.99708	8933.21	-0.585366			Rolland et al. 2010	2010
IARR-Anal1	Synthetic	Bjamp1	Chordata	Cephalochordata	Branchiostoma japonicum				73.4	0.214	α-helix	IARRALCASLRARHTIPQCKKFGRR	25		0	IARRALCASLRARHTIPQCKKFGRR	25	4	6	0	0	2	1	0	1	1	2	2	2	0	1	1	1	1	0	0	0	0	0	0	8	12	2909.49	-0.536			Park et al. 2018	2018
IARR-Anal10	Synthetic	Bjamp1	Chordata	Cephalochordata	Branchiostoma japonicum				75.4	0.222	α-helix	IARRALKKAKRAAHKIPAAKKFARR	25		0	IARRALKKAKRAAHKIPAAKKFARR	25	8	5	0	0	0	0	0	0	1	2	1	6	0	1	1	0	0	0	0	0	0	0	0	11	12	2857.5	-0.828			Park et al. 2018	2018
IARR-Anal2	Synthetic	Bjamp1	Chordata	Cephalochordata	Branchiostoma japonicum				71.9	0.213	α-helix	IARRALKASLRARHTIPQCKKFGRR	25		0	IARRALKASLRARHTIPQCKKFGRR	25	4	6	0	0	1	1	0	1	1	2	2	3	0	1	1	1	1	0	0	0	0	0	0	9	12	2934.52	-0.792			Park et al. 2018	2018
IARR-Anal3	Synthetic	Bjamp1	Chordata	Cephalochordata	Branchiostoma japonicum				71.1	0.212	α-helix	IARRALKKSLRARHTIPQCKKFGRR	25		0	IARRALKKSLRARHTIPQCKKFGRR	25	3	6	0	0	1	1	0	1	1	2	2	4	0	1	1	1	1	0	0	0	0	0	0	10	12	2991.62	-1.02			Park et al. 2018	2018
IARR-Anal4	Synthetic	Bjamp1	Chordata	Cephalochordata	Branchiostoma japonicum				73	0.223	α-helix	IARRALKKALRARHTIPQCKKFGRR	25		0	IARRALKKALRARHTIPQCKKFGRR	25	4	6	0	0	1	1	0	1	1	2	2	4	0	1	1	0	1	0	0	0	0	0	0	10	12	2975.62	-0.916			Park et al. 2018	2018
IARR-Anal5	Synthetic	Bjamp1	Chordata	Cephalochordata	Branchiostoma japonicum				79.1	0.223	α-helix	IARRALKKAKRARHTIPQCKKFGRR	25		0	IARRALKKAKRARHTIPQCKKFGRR	25	4	6	0	0	1	1	0	1	1	2	1	5	0	1	1	0	1	0	0	0	0	0	0	11	12	2990.63	-1.224			Park et al. 2018	2018
IARR-Anal6	Synthetic	Bjamp1	Chordata	Cephalochordata	Branchiostoma japonicum				79	0.222	α-helix	IARRALKKAKRAAHTIPQCKKFGRR	25		0	IARRALKKAKRAAHTIPQCKKFGRR	25	5	5	0	0	1	1	0	1	1	2	1	5	0	1	1	0	1	0	0	0	0	0	0	10	12	2905.52	-0.972			Park et al. 2018	2018
IARR-Anal7	Synthetic	Bjamp1	Chordata	Cephalochordata	Branchiostoma japonicum				79.2	0.228	α-helix	IARRALKKAKRAAHKIPQCKKFGRR	25		0	IARRALKKAKRAAHKIPQCKKFGRR	25	5	5	0	0	1	1	0	1	1	2	1	6	0	1	1	0	0	0	0	0	0	0	0	11	12	2932.59	-1.1			Park et al. 2018	2018
IARR-Anal8	Synthetic	Bjamp1	Chordata	Cephalochordata	Branchiostoma japonicum				74.4	0.235	α-helix	IARRALKKAKRAAHKIPACKKFGRR	25		0	IARRALKKAKRAAHKIPACKKFGRR	25	6	5	0	0	1	0	0	1	1	2	1	6	0	1	1	0	0	0	0	0	0	0	0	11	12	2875.54	-0.888			Park et al. 2018	2018
IARR-Anal9	Synthetic	Bjamp1	Chordata	Cephalochordata	Branchiostoma japonicum				77.1	0.217	α-helix	IARRALKKAKRAAHKIPAAKKFGRR	25		0	IARRALKKAKRAAHKIPAAKKFGRR	25	7	5	0	0	0	0	0	1	1	2	1	6	0	1	1	0	0	0	0	0	0	0	0	11	12	2843.48	-0.916			Park et al. 2018	2018
IARR-mBjAMP1	Synthetic	Bjamp1	Chordata	Cephalochordata	Branchiostoma japonicum				67.8	0.197	α-helix	IARRNLCASLRARHTIPQCKKFGRR	25		0	IARRNLCASLRARHTIPQCKKFGRR	25	3	6	1	0	2	1	0	1	1	2	2	2	0	1	1	1	1	0	0	0	0	0	0	8	12	2952.52	-0.748			Park et al. 2018	2018
mBjAMP1	Natural	Bjamp1	Chordata	Cephalochordata	Branchiostoma japonicum	KR779875		A0A0U2YD13	71.2	0.111	α-helix	MARLAVFVLAGLCVVSLLLNQVTARAVDKAELLQKVDELRQAIEEADLLPASEDEANEEAVDLPFNNDPIGEIARRNLCASLRARHTIPQCKKFGRR	97	MARLAVFVLAGLCVVSLLLNQVTA	24	NLCASLRARHTIPQCKKFGRR	21	2	4	1	0	2	1	0	1	1	1	2	2	0	1	1	1	1	0	0	0	0	0	0	6	11.5567	2455.91	-0.761905			Liu et al. 2015	2015
mBjAMP1-del	Natural	Bjamp1	Chordata	Cephalochordata	Branchiostoma japonicum				78.5	0.0289	α-helix	NLASLRARHTIPQRKFGRR	19		0	NLASLRARHTIPQRKFGRR	19	2	5	1	0	0	1	0	1	1	1	2	1	0	1	1	1	1	0	0	0	0	0	0	6	12	2277.64	-1.13684			Nam et al. 2018	2018
mBjAMP1-ox	Natural	Bjamp1	Chordata	Cephalochordata	Branchiostoma japonicum				72.8	0.109	α-helix	NLCASLRARHTIPQCRKFGRR	21		0	NLCASLRARHTIPQCRKFGRR	21	2	5	1	0	2	1	0	1	1	1	2	1	0	1	1	1	1	0	0	0	0	0	0	6	11.8303	2483.92	-0.790476			Nam et al. 2018	2018
mBjAMP1-re	Natural	Bjamp1	Chordata	Cephalochordata	Branchiostoma japonicum				72.8	0.109	α-helix	NLCASLRARHTIPQCRKFGRR	21		0	NLCASLRARHTIPQCRKFGRR	21	2	5	1	0	2	1	0	1	1	1	2	1	0	1	1	1	1	0	0	0	0	0	0	6	11.5567	2455.91	-0.761905			Nam et al. 2018	2018
mBjAMP1-ser	Natural	Bjamp1	Chordata	Cephalochordata	Branchiostoma japonicum				74.4	0.105	α-helix	NLSASLRARHTIPQSRKFGRR	21		0	NLSASLRARHTIPQSRKFGRR	21	2	5	1	0	0	1	0	1	1	1	2	1	0	1	1	3	1	0	0	0	0	0	0	6	12	2451.79	-1.10476			Nam et al. 2018	2018
BjBD	Natural	Defensin	Chordata	Cephalochordata	Branchiostoma japonicum	AY175378		Q86QN6	89.1	0.717	α-helix; β-strand	MEKKTAYCLLFLVLLVPYTALGAVLKRAPAKKEKRAVPLAVPLVYWGASVSPAVWNWLLVTFGAAAVAAAAVTVSDNDSHSCANNRGWCRSRCFSHEYIDSWHSDVCGSYDCCRPRY	117		0	AVPLAVPLVYWGASVSPAVWNWLLVTFGAAAVAAAAVTVSDNDSHSCANNRGWCRSRCFSHEYIDSWHSDVCGSYDCCRPRY	82	12	5	4	5	6	0	1	4	3	1	4	0	0	2	4	10	2	5	4	10	0	0	0	-1	6.27346	8967.95	0.118293	PF14862	Big defensin	Teng et al. 2012	2012
Clavanin AK	Natural	Clavanin	Chordata	Tunicata	Styela clava				86.3	0.224	α-helix	VFQFLGKIIKKVGNFVKGFSKVF	23		0	VFQFLGKIIKKVGNFVKGFSKVF	23	0	0	1	0	0	1	0	3	0	2	1	5	0	5	0	1	0	0	0	4	0	0	0	5	10.6024	2631.21	0.656522	PF05452	Clavanin	Lee et al. 1997a	1997
Clavanin MO	Natural	Clavanin	Chordata	Tunicata	Styela clava				90.4	0.387	α-helix	FLPIIVFQFLGKIIHHVGNFVHGFSHVF	28		0	FLPIIVFQFLGKIIHHVGNFVHGFSHVF	28	0	0	1	0	0	1	0	3	4	4	2	1	0	6	1	1	0	0	0	4	0	0	0	1	8.77745	3250.84	1.13929	PF05452	Clavanin	Silva et al. 2016	2016
Clavanin-A	Natural	Clavanin	Chordata	Tunicata	Styela clava	Y10405		P80710	86.2	0.242	α-helix	MKTTILILLILGLGINAKSLEERKSEEEKVFQFLGKIIHHVGNFVHGFSHVFGDDQQDNGKFYGHYAEDNGKHWYDTGDQ	80	MKTTILILLILGLGINA	17	VFQFLGKIIHHVGNFVHGFSHVF	23	0	0	1	0	0	1	0	3	4	2	1	1	0	5	0	1	0	0	0	4	0	0	0	1	8.75102	2667.07	0.778261	PF05452	Clavanin	Lee et al. 1997a	1997
Clavanin-B	Natural	Clavanin	Chordata	Tunicata	Styela clava			P80711	88.1	0.251	α-helix	VFQFLGRIIHHVGNFVHGFSHVF	23		0	VFQFLGRIIHHVGNFVHGFSHVF	23	0	1	1	0	0	1	0	3	4	2	1	0	0	5	0	1	0	0	0	4	0	0	0	1	9.74847	2695.09	0.752174	PF05452	Clavanin	Lee et al. 1997a	1997
Clavanin-C	Natural	Clavanin	Chordata	Tunicata	Styela clava	Y10406		O18493	88.6	0.253	α-helix	MKTTILILLILGLGINAKSLEERKSEEEKVFHLLGKIIHHVGNFVYGFSHVFGDDQQDNGKFYGHYAEDNGKHWYDTGDQ	80	MKTTILILLILGLGINA	17	VFHLLGKIIHHVGNFVYGFSHVF	23	0	0	1	0	0	0	0	3	4	2	2	1	0	4	0	1	0	0	1	4	0	0	0	1	8.59307	2668.1	0.917391	PF05452	Clavanin	Lee et al. 1997a	1997
Clavanin-D	Natural	Clavanin	Chordata	Tunicata	Styela clava	Y10407		P80713	89.5	0.256	α-helix	MKTTILILLILGLGINAKSLEERKSEEEKAFKLLGRIIHHVGNFVYGFSHVFGDDQQDNGKFYGHYAEDNGKHWYDTGDQ	80	MKTTILILLILGLGINA	17	AFKLLGRIIHHVGNFVYGFSHVF	23	1	1	1	0	0	0	0	3	3	2	2	1	0	4	0	1	0	0	1	3	0	0	0	2	9.99513	2659.09	0.756522	PF05452	Clavanin	Lee et al. 1997a	1997
Clavanin-E	Natural	Clavanin	Chordata	Tunicata	Styela clava	Y10408		O18492	88.2	0.244	α-helix	MKTTILILLILGLGINAKSLEERKSEEEKLFKLLGKIIHHVGNFVHGFSHVFGDDQQDNGKFYGYYAEDNGKHWYDTGDQ	80	MKTTILILLILGLGINA	17	LFKLLGKIIHHVGNFVHGFSHVF	23	0	0	1	0	0	0	0	3	4	2	3	2	0	4	0	1	0	0	0	3	0	0	0	2	10.0031	2647.13	0.786957	PF05452	Clavanin	Zhao et al. 1997b	1997
ClavF	Synthetic	Clavanin	Chordata	Tunicata	Styela clava				87.4	0.242	α-helix	VFRYLGKIIHHVGNFVHGFSHVF	23		0	VFRYLGKIIHHVGNFVHGFSHVF	23	0	1	1	0	0	0	0	3	4	2	1	1	0	4	0	1	0	0	1	4	0	0	0	2	9.99429	2711.13	0.556522	PF05452	Clavanin	Peng et al. 2024	2024
CSP-1	Synthetic	Clavanin	Chordata	Tunicata	Styela clava				95.5	0.29	α-helix	FLRFAGSVIHGAGHLVHHIGVAL	23		0	FLRFAGSVIHGAGHLVHHIGVAL	23	3	1	0	0	0	0	0	4	4	2	3	0	0	2	0	1	0	0	0	3	0	0	0	1	9.77503	2408.8	1.05652	PF05452	Clavanin	Lee et al. 2018	2018
CSP-2	Synthetic	Clavanin	Chordata	Tunicata	Styela clava				87.3	0.194	β-strand	FLRFKGSVIHGKGHLVHHIGVAL	23		0	FLRFKGSVIHGKGHLVHHIGVAL	23	1	1	0	0	0	0	0	4	4	2	3	2	0	2	0	1	0	0	0	3	0	0	0	3	11.1663	2522.99	0.56087	PF05452	Clavanin	Lee et al. 2018	2018
CSP-3	Synthetic	Clavanin	Chordata	Tunicata	Styela clava				88.2	0.217	α-helix	FKRFIGSVKHGIGHLVHHIGVAL	23		0	FKRFIGSVKHGIGHLVHHIGVAL	23	1	1	0	0	0	0	0	4	4	3	2	2	0	2	0	1	0	0	0	3	0	0	0	3	11.1663	2522.99	0.591304	PF05452	Clavanin	Lee et al. 2018	2018
CSP-4	Synthetic	Clavanin	Chordata	Tunicata	Styela clava				81.1	0.151	β-strand	FLRFIGSVKHGKGHLVHHIGVAL	23		0	FLRFIGSVKHGKGHLVHHIGVAL	23	1	1	0	0	0	0	0	4	4	2	3	2	0	2	0	1	0	0	0	3	0	0	0	3	11.1663	2522.99	0.56087	PF05452	Clavanin	Lee et al. 2018	2018
Clavaspirin	Natural	Clavaspirin	Chordata	Tunicata	Styela clava	Y17680		O97395	94.8	0.281	α-helix	MKTIILILLILGLGIDAKSLEESKADEEKFLRFIGSVIHGIGHLVHHIGVALGDDQQDNGKFYGYYAEDNGKHWYDTGDQ	80	MKTIILILLILGLGIDA	17	FLRFIGSVIHGIGHLVHHIGVAL	23	1	1	0	0	0	0	0	4	4	4	3	0	0	2	0	1	0	0	0	3	0	0	0	1	9.77503	2492.96	1.2913	PF05452	Clavanin	Lee et al. 2001a	2001
Dicynthaurin	Natural	Cynthaurin	Chordata	Tunicata	Halocynthia aurantium			P0C007	76.6	0.34	α-helix	ILQKAVLDCLKAAGSSLSKAAITAIYNKIT	30		0	ILQKAVLDCLKAAGSSLSKAAITAIYNKIT	30	6	0	1	1	1	1	0	1	0	4	4	4	0	0	0	3	2	0	1	1	0	0	0	3	9.5191	3105.69	0.636667			Lee et al. 2001b	2001
16Hc	Synthetic	Halocidin	Chordata	Tunicata	Halocynthia aurantium				85.8	0.0378	α-helix	WLNALLHHGLNCAKGV	16		0	WLNALLHHGLNCAKGVL	17	2	0	2	0	1	0	0	2	2	0	5	1	0	0	0	0	0	1	0	1	0	0	0	1	8.23966	1859.2	0.605882	PF08108	Halocidin family	Jang et al. 2003	2003
17Hc	Synthetic	Halocidin	Chordata	Tunicata	Halocynthia aurantium				87.2	0.0357	α-helix	WLNALLHHGLNCAKGVL	17		0	WLNALLHHGLNCAKGVL	17	2	0	2	0	1	0	0	2	2	0	5	1	0	0	0	0	0	1	0	1	0	0	0	1	8.23966	1859.2	0.605882	PF08108	Halocidin family	Jang et al. 2003	2003
18Hc	Synthetic	Halocidin	Chordata	Tunicata	Halocynthia aurantium				87.2	0.0357	α-helix	WLNALLHHGLNCAKGVLA	18		0	WLNALLHHGLNCAKGVLA	18	3	0	2	0	1	0	0	2	2	0	5	1	0	0	0	0	0	1	0	1	0	0	0	1	8.23966	1930.28	0.672222	PF08108	Halocidin family	Jang et al. 2003	2003
18HcKK	Synthetic	Halocidin	Chordata	Tunicata	Halocynthia aurantium				87.2	0.0357	α-helix	WLNALLKKGLNCAKGVLA	18		0	WLNALLKKGLNCAKGVLA	18	3	0	2	0	1	0	0	2	0	0	5	3	0	0	0	0	0	1	0	1	0	0	0	3	9.79018	1912.35	0.594444	PF08108	Halocidin family	Jang et al. 2003	2003
Halocidin	Natural	Halocidin	Chordata	Tunicata	Halocynthia aurantium	EF363132		A3F9C8	87.2	0.0357	α-helix	MNTKVIFAIALIAMLSVPTEAWLNALLHHGLNCAKGVLAGDAETMAALRTLKAQDQASYMKLMDGLEKVDEIKLGSKQAAENIAQLDAMVDEVMMQ	96	MNTKVIFAIALIAMLSVPTEA	21	WLNALLHHGLNCAKGVLAGDAETMAALRTLKAQDQASYMKLMDGLEKVDEIKLGSKQAAENIAQLDAMVDEVMMQ	75	12	1	3	6	1	5	5	5	2	2	11	6	6	0	0	2	2	1	1	4	0	0	0	-4	4.88533	8158.39	-0.0653333	PF08108	Halocidin family	Jang et al. 2002	2002
HHP1	Synthetic	Halocidin	Chordata	Tunicata	Halocynthia aurantium				73.5	0.0337	α-helix	WLNALLHHGYKRKFH	15		0	WLNALLHHGYKRKFH	15	1	1	1	0	0	0	0	1	3	0	3	2	0	1	0	0	0	1	1	0	0	0	0	3	10.2898	1920.22	-0.8			Han et al. 2016	2016
HHP2	Synthetic	Halocidin	Chordata	Tunicata	Halocynthia aurantium				66.9	0.0328	random coil	ALLHHGYKRKFH	12		0	ALLHHGYKRKFH	12	1	1	0	0	0	0	0	1	3	0	2	2	0	1	0	0	0	0	1	0	0	0	0	3	10.29	1506.75	-0.95			Han et al. 2016	2016
K19Hc	Synthetic	Halocidin	Chordata	Tunicata	Halocynthia aurantium				87.2	0.0357	α-helix	KWLNALLHHGLNCAKGVLA	19		0	KWLNALLHHGLNCAKGVLA	19	3	0	2	0	1	0	0	2	2	0	5	2	0	0	0	0	0	1	0	1	0	0	0	2	9.31486	2058.45	0.431579	PF08108	Halocidin family	Jang et al. 2003	2003
K19HcKK	Synthetic	Halocidin	Chordata	Tunicata	Halocynthia aurantium				84.8	0.034	α-helix	KWLNALLKKGLNCAKGVLA	19		0	KWLNALLKKGLNCAKGVLA	19	3	0	2	0	1	0	0	2	0	0	5	4	0	0	0	0	0	1	0	1	0	0	0	4	10.0377	2040.52	0.357895	PF08108	Halocidin family	Jang et al. 2003	2003
Khal	Natural	Halocidin	Chordata	Tunicata	Halocynthia aurantium				87.2	0.0357	α-helix	KWLNALLHHGLNCAKGVLA	19		0	KWLNALLHHGLNCAKGVLA	19	3	0	2	0	1	0	0	2	2	0	5	2	0	0	0	0	0	1	0	1	0	0	0	2	9.31486	2058.45	0.431579	PF08108	Halocidin family	Jang et al. 2007	2007
P113	Synthetic	Halocidin	Chordata	Tunicata	Halocynthia aurantium				77.6	0.0334	random coil	AKRHHGYKRKFH	12		0	AKRHHGYKRKFH	12	1	2	0	0	0	0	0	1	3	0	0	3	0	1	0	0	0	0	1	0	0	0	0	5	11.1661	1564.8	-2.28333			Han et al. 2016	2016
PH1	Synthetic	Halocidin	Chordata	Tunicata	Halocynthia aurantium				70.4	0.027	random coil	AKRHHGLNCAKGVLA	15		0	AKRHHGLNCAKGVLA	15	3	1	1	0	1	0	0	2	2	0	2	2	0	0	0	0	0	0	0	1	0	0	0	3	10.0625	1574.85	-0.22	PF08108	Halocidin family	Han et al. 2016	2016
PH2	Synthetic	Halocidin	Chordata	Tunicata	Halocynthia aurantium				72.1	0.0322	α-helix	AKRHHGLNCAKFH	13		0	AKRHHGLNCAKFH	13	2	1	1	0	1	0	0	1	3	0	1	2	0	1	0	0	0	0	0	0	0	0	0	3	10.0626	1518.75	-1.00769			Han et al. 2016	2016
WP1	Synthetic	Halocidin	Chordata	Tunicata	Halocynthia aurantium				65.1	0.0259	α-helix	WLNAKRHHGYKRKFH	15		0	WLNAKRHHGYKRKFH	15	1	2	1	0	0	0	0	1	3	0	1	3	0	1	0	0	0	1	1	0	0	0	0	5	11.17	1978.3	-1.867			Han et al. 2016	2016
WP2	Synthetic	Halocidin	Chordata	Tunicata	Halocynthia aurantium				64.1	0.0261	α-helix	WLNAKRHHGYKCKFH	15		0	WLNAKRHHGYKCKFH	15	1	1	1	0	1	0	0	1	3	0	1	3	0	1	0	0	0	1	1	0	0	0	0	4	10.03	1925.25	-1.4			Han et al. 2016	2016
Halocyntin	Natural	Halocyntin	Chordata	Tunicata	Halocynthia papillosa			P86415	90.9	0.786	α-helix	FWGHIWNAVKRVGANALHGAVTGALS	26		0	FWGHIWNAVKRVGANALHGAVTGALS	26	5	1	2	0	0	0	0	4	2	1	2	1	0	1	0	1	1	2	0	3	0	0	0	2	11.0009	2733.09	0.376923			Galinier et al. 2009	2009
Ci-MAM-A24	Synthetic	No Family	Chordata	Tunicata	Ciona intestinalis	EU497243		B1PVV4	77.8	0.228	α-helix	MDRKIVFALLLLVSLNVSTVYGWRSLGRTLLRLSHALKPLARRSGWDQRAASLNVVPEIEDELDASEVDRIMQQMADEKQE	81	MDRKIVFALLLLVSLNVSTVYG	22	WRSLGRTLLRLSHALKPLARRSGW	24	2	5	0	0	0	0	0	2	1	0	6	1	0	0	1	3	1	2	0	0	0	0	0	6	12	2831.33	-0.4375			Fedders et al. 2008	2008
Ci-PAP-A22	Synthetic	No Family	Chordata	Tunicata	Ciona intestinalis	EF638889		A6YPB2	84.1	0.194	α-helix	MKFGAAFVLVICLAVSADAALRSAVRTVARVGRAVLPHVAIADPYVRTPYVHNNPDWSLWRRKRWNQQPTSQADMLEDALEAQAIEALMQEQ	92	MKFGAAFVLVICLAVSADA	19	ALRSAVRTVARVGRAVLPHVAI	22	5	4	0	0	0	0	0	1	1	1	2	0	0	0	1	1	1	0	0	5	0	0	0	4	12	2312.76	0.790909			Fedders and Leippe 2008	2008
P-02	Synthetic	No Family	Chordata	Tunicata	Ciona intestinalis				90.7	0.0408	α-helix	GKGLEVIKWKLKHVIQL	17		0	GKGLEVIKWKLKHVIQL	17	0	0	0	0	0	1	1	2	1	2	3	4	0	0	0	0	0	1	0	2	0	0	0	3	10.0014	1989.45	0.0764706			Lu et al. 2014	2014
P-03	Synthetic	No Family	Chordata	Tunicata	Ciona intestinalis				67.8	0.0261	β-strand	LFAKINGLKVGPLKIQIV	18		0	LFAKINGLKVGPLKIQIV	18	1	0	1	0	0	1	0	2	0	3	3	3	0	1	1	0	0	0	0	2	0	0	0	3	10.3021	1951.44	0.933333			Lu et al. 2014	2014
P-04	Synthetic	No Family	Chordata	Tunicata	Ciona intestinalis				79.6	0.0316	α-helix	FSLFFPYAALKWLRKLLKK	19		0	FSLFFPYAALKWLRKLLKK	19	2	1	0	0	0	0	0	0	0	0	5	4	0	3	1	1	0	1	1	0	0	0	0	5	10.5828	2369.93	0.331579			Lu et al. 2014	2014
P-05	Synthetic	No Family	Chordata	Tunicata	Ciona intestinalis				76.1	0.0295	random coil	VKLEILGSKGGAKI	14		0	VKLEILGSKGGAKI	14	1	0	0	0	0	0	1	3	0	2	2	3	0	0	0	1	0	0	0	1	0	0	0	2	9.70251	1412.72	0.385714			Lu et al. 2014	2014
P-10	Synthetic	No Family	Chordata	Tunicata	Ciona intestinalis				86.1	0.043	α-helix	VSKIKKYLKYKDRI	14		0	VSKIKKYLKYKDRI	14	0	1	0	1	0	0	0	0	0	2	1	5	0	0	0	1	0	0	2	1	0	0	0	5	10.1221	1782.18	-0.992857			Lu et al. 2014	2014
Papillosin	Natural	Papillosin	Chordata	Tunicata	Halocynthia papillosa			P86416	68.4	0.547	α-helix	GFWKKVGSAAWGGVKAAAKGAAVGGLNALAKHIQ	34		0	GFWKKVGSAAWGGVKAAAKGAAVGGLNALAKHIQ	34	9	0	1	0	0	1	0	7	1	1	2	5	0	1	0	1	0	2	0	3	0	0	0	5	10.6025	3320.84	0.252941			Galinier et al. 2009	2009
Styelin A	Natural	Styelin	Chordata	Tunicata	Styela clava			P81469	82.2	0.0938	α-helix	GXFGKAFXSVSNFAKKHKTA	20		0	GXFGKAFXSVSNFAKKHKTA	20	3	0	1	0	0	0	0	2	1	0	0	4	0	3	0	2	1	0	0	1	0	0	2	5	10.4777	2147.88	-0.37	PF17562	Styelin	Lee et al. 1997b	1997
Styelin B	Natural	Styelin	Chordata	Tunicata	Styela clava			P81470	75.8	0.0865	α-helix	GXFGPAFHSVSNFAKKHKTA	20		0	GXFGPAFHSVSNFAKKHKTA	20	3	0	1	0	0	0	0	2	2	0	0	3	0	3	1	2	1	0	0	1	0	0	1	6	10.3021	2142.63	-0.415			Lee et al. 1997b	1997
Styelin D	Natural	Styelin	Chordata	Tunicata	Styela clava	Y13269		O18495	81.2	0.328	α-helix	MQMKATILIVLVALFMIQQSEAGWLRKAAKSVGKFYYKHKYYIKAAWQIGKHALGDMTDEEFQDFMKEVEQAREEELQSRQ	81	MQMKATILIVLVALFMIQQSEA	22	GWLRKAAKSVGKFYYKHKYYIKAAWQIGKHAL	32	5	1	0	0	0	1	0	3	2	2	2	7	0	1	0	1	0	2	4	1	0	0	0	5	10.2404	3811.48	-0.565625			Zhao et al. 1997a	1997
StAMP-1	Synthetic	Turgencin	Chordata	Tunicata	Synoicum turgens				73.9	0.0388	random coil	GKKPGGWKAK	10		0	GKKPGGWKAK	10	1	0	0	0	0	0	0	3	0	0	0	4	0	0	1	0	0	1	0	0	0	0	0	4	10.4777	1056.26	-1.75			Hansen et al. 2020b	2020
StAMP-10	Synthetic	Turgencin	Chordata	Tunicata	Synoicum turgens				71.3	0.0404	random coil	GRRWWWWRAR	10		0	GRRWWWWRAR	10	1	4	0	0	0	0	0	1	0	0	0	0	0	0	0	0	0	4	0	0	0	0	0	4	12	1515.73	-2.02			Hansen et al. 2020b	2020
StAMP-11	Synthetic	Turgencin	Chordata	Tunicata	Synoicum turgens				76.5	0.0392	random coil	GRRPLLLRAR	10		0	GRRPLLLRAR	10	1	4	0	0	0	0	0	1	0	0	3	0	0	0	1	0	0	0	0	0	0	0	0	4	12	1207.48	-0.68			Hansen et al. 2020b	2020
StAMP-2	Synthetic	Turgencin	Chordata	Tunicata	Synoicum turgens				73.2	0.0388	random coil	GKKWGGWKAK	10		0	GKKWGGWKAK	10	1	0	0	0	0	0	0	3	0	0	0	4	0	0	0	0	0	2	0	0	0	0	0	4	10.4777	1145.36	-1.68			Hansen et al. 2020b	2020
StAMP-3	Synthetic	Turgencin	Chordata	Tunicata	Synoicum turgens				70.8	0.0417	random coil	GKKPWGWKAK	10		0	GKKPWGWKAK	10	1	0	0	0	0	0	0	2	0	0	0	4	0	0	1	0	0	2	0	0	0	0	0	4	10.4777	1185.42	-1.8			Hansen et al. 2020b	2020
StAMP-4	Synthetic	Turgencin	Chordata	Tunicata	Synoicum turgens				74.6	0.0418	α-helix	GKKPGWWKAK	10		0	GKKPGWWKAK	10	1	0	0	0	0	0	0	2	0	0	0	4	0	0	1	0	0	2	0	0	0	0	0	4	10.4777	1185.42	-1.8			Hansen et al. 2020b	2020
StAMP-5	Synthetic	Turgencin	Chordata	Tunicata	Synoicum turgens				71.3	0.0414	random coil	GKKWWGWKAK	10		0	GKKWWGWKAK	10	1	0	0	0	0	0	0	2	0	0	0	4	0	0	0	0	0	3	0	0	0	0	0	4	10.4777	1274.51	-1.73			Hansen et al. 2020b	2020
StAMP-6	Synthetic	Turgencin	Chordata	Tunicata	Synoicum turgens				70.2	0.0422	random coil	GKKWGWWKAK	10		0	GKKWGWWKAK	10	1	0	0	0	0	0	0	2	0	0	0	4	0	0	0	0	0	3	0	0	0	0	0	4	10.4777	1274.51	-1.73			Hansen et al. 2020b	2020
StAMP-7	Synthetic	Turgencin	Chordata	Tunicata	Synoicum turgens				79.9	0.0435	α-helix	GKKPWWWKAK	10		0	GKKPWWWKAK	10	1	0	0	0	0	0	0	1	0	0	0	4	0	0	1	0	0	3	0	0	0	0	0	4	10.4777	1314.58	-1.85			Hansen et al. 2020b	2020
StAMP-8	Synthetic	Turgencin	Chordata	Tunicata	Synoicum turgens				70.7	0.0417	α-helix	GKKWWWWKAK	10		0	GKKWWWWKAK	10	1	0	0	0	0	0	0	1	0	0	0	4	0	0	0	0	0	4	0	0	0	0	0	4	10.4777	1403.67	-1.78			Hansen et al. 2020b	2020
StAMP-9	Synthetic	Turgencin	Chordata	Tunicata	Synoicum turgens				77.5	0.0428	α-helix	GRRPWWWRAR	10		0	GRRPWWWRAR	10	1	4	0	0	0	0	0	1	0	0	0	0	0	0	1	0	0	3	0	0	0	0	0	4	12	1426.63	-2.09			Hansen et al. 2020b	2020
Turgencin-A	Natural	Turgencin	Chordata	Tunicata	Synoicum turgens			C0HLN5	74.2	0.424	α-helix	GPKTKAACKMACKLATCGKKPGGWKCKLCELGCDAV	36		0	GPKTKAACKMACKLATCGKKPGGWKCKLCELGCDAV	36	5	0	0	1	6	0	1	5	0	0	3	8	1	0	2	0	2	1	0	1	0	0	0	5	9.24446	3699.55	-0.116667			Hansen et al. 2020b	2020
Turgencin-B	Natural	Turgencin	Chordata	Tunicata	Synoicum turgens			C0HLN6	92.1	0.579	α-helix	GIKEMLCNMACAQTVCKKSGGPLCDTCQAACKALG	35		0	GIKEMLCNMACAQTVCKKSGGPLCDTCQAACKALG	35	5	0	1	1	6	2	1	4	0	1	3	4	2	0	1	1	2	0	0	1	0	0	0	1	8.32527	3548.27	0.268571			Hansen et al. 2020a	2020
AmAMP1	Natural	AmAMP1	Cnidaria	Anthozoa	Acropora millepora	XM_029332973		P0DUG2	89.2	0.615	α-helix	MPSIRVLFVLLAVILLFMEVKMTSAASIVKDVDEDETLENEDGEAMENSWPWHGVEDTSDYSDLSDLANSEKRGTCIDLGSRLYCKLIRRRGMCRSRSHRARIAMMRCERSCGRCHL	117	MPSIRVLFVLLAVILLFMEVKMTSA	25	GTCIDLGSRLYCKLIRRRGMCRSRSHRARIAMMRCERSCGRCHL	44	2	11	0	1	6	0	1	4	2	3	4	1	3	0	0	4	1	0	1	0	0	0	0	9	11.0879	5170.21	-0.468182			Mason et al. 2021	2021
Crassicorin-I	Natural	Crassicorin	Cnidaria	Anthozoa	Urticina crassicornis	KY229683		A0A1X9QHL1	81.8	0.491	α-helix; β-strand	MKLFLVSIVLVGMLVLAAARPERDIDSFDEQEEKGFVKRGASCDCHPFVGTYWFGISNCPSGHGYRKKCASFFGVCCVK	79	MKLFLVSIVLVGMLVLAAA	19	GASCDCHPFVGTYWFGISNCPSGHGYRKKCASFFGVCCVK	40	2	1	1	1	6	0	0	6	2	1	0	3	0	4	2	4	1	1	2	3	0	0	0	2	8.65103	4320.95	0.1075	PF07936	Potassium-channel blocking toxin	Kim et al. 2017	2017
Damicornin	Natural	Damicornin	Cnidaria	Anthozoa	Pocillopora damicornis	HQ825099		F1DFM9	92.1	0.592	α-helix	MKVLVILFGAMLVLMEFQKASAATLLEDFDDDDDLLDDGGDFDLEANSDASSGNGNDSNDAVPEKRRACADLRGKTFCRLFKSYCDKKGIRGRLMRDKCSYSCGCRG	107	MKVLVILFGAMLVLMEFQKASA	22	ACADLRGKTFCRLFKSYCDKKGIRGRLMRDKCSYSCGCR	39	2	6	0	3	6	0	0	4	0	1	3	5	1	2	0	3	1	0	2	0	0	0	0	7	9.63533	4497.33	-0.571795			Vidal-Dupiol et al. 2011	2011
BDS-I	Natural	Defensin	Cnidaria	Anthozoa	Anemonia sulcata				80.7	0.522	β-strand	AAPCFCSGKPGRGDLWILRGTCPGGYGYTSNCYKWPNICCYPH	43		0	AAPCFCSGKPGRGDLWILRGTCPGGYGYTSNCYKWPNICCYPH	43	2	2	2	1	6	0	0	7	1	2	2	2	0	1	5	2	2	2	4	0	0	0	0	3	8.64245	4714.39	-0.309302	PF07936	Potassium-channel blocking toxin	Driscoll et al. 1989	1989
Equinin B	Natural	Equinin	Cnidaria	Anthozoa	Actinia equina				92.6	0.556	α-helix	GQCQRKCLGHCSKKCPKHPQCRKRCIRRCFGYCL	34		0	GQCQRKCLGHCSKKCPKHPQCRKRCIRRCFGYCL	34	0	5	0	0	8	3	0	3	2	1	2	5	0	1	2	1	0	0	1	0	0	0	0	9	9.75466	4025.9	-0.897059			La Corte et al. 2024	2024
Pd-AMP1	Natural	Pd-AMP1	Cnidaria	Anthozoa	Phyllogorgia dilatata				69.1	0.221	β-strand	AKIPGIDQPGCNRQCDVDNDNCCSGYTCQ	29		0	AKIPGIDQPGCNRQCDVDNDNCCSGYTCQ	29	1	1	3	4	5	3	0	3	0	2	0	1	0	0	2	1	1	0	1	1	0	0	0	-3	4.1391	3118.4	-0.796552			Lima et al. 2013	2013
Arminin 1a	Natural	Arminin	Cnidaria	Medusozoa	Hydra vulgaris	ADB56977		D2XUU4	80.5	0.274	α-helix	MKTVLAFLFLPFIAFTHAESYEDVKEEIKNEAEKEIFEDLEEESDALDSSVREFNDAKPWRFRRAIRRVRWRKVAPYIPFVVKTVGKK	88	MKTVLAFLFLPFIAFTHA	18	KPWRFRRAIRRVRWRKVAPYIPFVVKTVGKK	31	2	7	0	0	0	0	0	1	0	2	0	5	0	2	3	0	1	2	1	5	0	0	0	12	12	3895.74	-0.670968			Augustin et al. 2009b	2009
Aurelin	Natural	Aurelin	Cnidaria	Medusozoa	Aurelia aurita	DQ837210	2LG4	Q0MWV8	92.2	0.612	α-helix	MGCFKVLVLFAAILCMSLLVCAEDEVNLQAQIEEGPMEAIRSRRAACSDRAHGHICESFKSFCKDSGRNGVKLRANCKKTCGLC	84	MGCFKVLVLFAAILCMSLLVCA	22	AACSDRAHGHICESFKSFCKDSGRNGVKLRANCKKTCGLC	40	4	3	2	2	6	0	1	4	2	1	2	5	0	2	0	4	1	0	0	1	0	0	0	5	9.12687	4302.95	-0.4575	PF01549	ShK domain-like	Ovchinnikova et al. 2006	2006
Hydramacin-1	Natural	Macin	Cnidaria	Medusozoa	Hydra vulgaris	DQ449931	2K35	B3RFR8	63.4	0.428	α-helix; β-strand	MRTVVFFILVSIFLVALKPTGTQAQIVDCWETWSRCTKWSQGGTGTLWKSCNDRCKELGRKRGQCEEKPSRCPLSKKAWTCICY	84	MRTVVFFILVSIFLVALKPTGTQA	24	QIVDCWETWSRCTKWSQGGTGTLWKSCNDRCKELGRKRGQCEEKPSRCPLSKKAWTCICY	60	1	5	1	2	8	3	4	5	0	2	3	7	0	0	2	5	5	5	1	1	0	0	0	5	9.04764	7017.03	-0.948333	PF14865	Macin	Jung et al. 2009	2009
Periculin-1	Natural	Periculin	Cnidaria	Medusozoa	Hydra vulgaris	AY649787		Q5Y8D6	54.4	0.372	α-helix; β-strand	MFMKIIFISSVIILAAADEFIESEDQYDLNINPPKEEYKNQYESNNEYQPTSEYNNNKKPSKTDYENQYESSNKYQPKSGYKPKKVICLDIDVTKQCKNRADGNYAIDNKPRAGYIACVNKSPICMPCPYGLTFCAKTGYKGLGHCLGEYDECQSRSY	158	MFMKIIFISSVIILAAA	17	DEFIESEDQYDLNINPPKEEYKNQYESNNEYQPTSEYNNNKKPSKTDYENQYESSNKYQPKSGYKPKKVICLDIDVTKQCKNRADGNYAIDNKPRAGYIACVNKSPICMPCPYGLTFCAKTGYKGLGHCLGEYDECQSRSY	141	5	3	14	9	8	7	12	8	1	7	5	16	1	2	10	10	5	0	15	3	0	0	0	-3	5.51221	16266.8	-1.25319	PF01607	Chitin binding Peritrophin-A domain	Bosch et al. 2009	2009
PpCrAMP	Natural	PpCrAMP	Echinodermata	Asteroidea	Patiria pectinifera	MF443207		A0A223G1S1	77.2	0.45	α-helix	MAAKMFFVFLALAVLTAFVMASEEDEDFADHEALYEMVKRGRKGRKGVRGNPFFNCEDEFGNPGCVCDKRKGGAAVTCG	79	MAAKMFFVFLALAVLTAFVMA	21	GRKGRKGVRGNPFFNCEDEFGNPGCVCDKRKGGAAVTCG	39	2	4	3	2	4	0	2	9	0	0	0	4	0	3	2	0	1	0	0	3	0	0	0	3	9.20404	4088.6	-0.794872			Kim et al. 2018	2018
Centrocin 1	Natural	Centrocin	Echinodermata	Echinoidea	Strongylocentrotus droebachiensis	GU212784		D8WN02	56.3	0.28	α-helix	MMIKVALVLCAIVATSMVCAKDFEEQDALDALLNMMLPEEVASPDDAVALQGWFKKTFHKVSHAVKSGIHAGQRGCSALGFSPEEARVKILTAIPEMREEDLSEEDLRGACAAAHALGR	119	MMIKVALVLCAIVATSMVCA	20	KDFEEQDALDALLNMMLPEEVASPDDAVALQGWFKKTFHKVSHAVKSGIHAGQRGCSALGFSPEEARVKILTAIPEMREEDLSEEDLRGACAAAHALGR	99	15	5	1	7	2	3	11	7	4	3	10	6	3	4	4	6	2	1	0	5	0	0	0	-7	4.96713	10761	-0.309091			Li et al. 2010b	2010
Centrocin 2	Natural	Centrocin	Echinodermata	Echinoidea	Strongylocentrotus droebachiensis	GU212786		D8WN04	51.8	0.317	α-helix	MMIKVALVLCAIVATSMVCAKNFEEQDALDTLLNLMLSEEAASPDAVALQSWFSRTVHNVGNAVRKGIHAGQGVCSGLGLSPEEARVKILSAVPEMREEDLSEEDLRAICAGAHALGR	118	MMIKVALVLCAIVATSMVCA	20	KNFEEQDALDTLLNLMLSEEAASPDAVALQSWFSRTVHNVGNAVRKGIHAGQGVCSGLGLSPEEARVKILSAVPEMREEDLSEEDLRAICAGAHALGR	98	13	6	4	5	2	3	11	8	3	3	12	3	2	2	3	8	2	1	0	7	0	0	0	-7	4.80224	10498.7	-0.195918			Li et al. 2010b	2010
EeCentrocin 1	Natural	Centrocin	Echinodermata	Echinoidea	Echinus esculentus	KR494262		A0A144LUY5	60.2	0.404	α-helix	MMIKIAVVLCAVMATTMVRAKYVEEQELADLLDLLISEEVSSPDDAVALQGWWRRTVDKVRNAGRKVAGFASKACGALGHSPQEARAKVLEAFPEMKEADLDEEDIGKYCGYAHALNGR	119	MMIKIAVVLCAVMATTMVRA	20	KYVEEQELADLLDLLISEEVSSPDDAVALQGWWRRTVDKVRNAGRKVAGFASKACGALGHSPQEARAKVLEAFPEMKEADLDEEDIGKYCGYAHALNGR	99	14	6	2	8	2	3	11	8	2	2	10	7	1	2	3	5	1	2	3	7	0	0	0	-6	4.86749	10905.1	-0.494949			Solstad et al. 2016	2016
EeCentrocin 2	Natural	Centrocin	Echinodermata	Echinoidea	Echinus esculentus	KR494263		A0A144LVL3	56.8	0.362	α-helix	MMIKIAVVLCAVMATSMVFANDVKEQELADLLDLLISEEVSSPDDAVAESWGHKLRSSWNKVKHAVKKGAGYASGACRVLGHSPQEARAKVLEAFPEMKESDLDEEQVGKYCAVAHAIHGR	121	MMIKIAVVLCAVMATSMVFA	20	NDVKEQELADLLDLLISEEVSSPDDAVAESWGHKLRSSWNKVKHAVKKGAGYASGACRVLGHSPQEARAKVLEAFPEMKESDLDEEQVGKYCAVAHAIHGR	101	13	4	2	7	2	3	11	7	5	2	9	9	1	1	3	9	0	2	2	9	0	0	0	-5	5.47777	11039.2	-0.541584			Solstad et al. 2016	2016
HC(1‐12)A8K12	Synthetic	Centrocin	Echinodermata	Echinoidea	Echinus esculentus				83.1	0.042	α-helix	GWWRRTVAKVRK	12		0	GWWRRTVAKVRK	12	1	3	0	0	0	0	0	1	0	0	0	2	0	0	0	0	1	2	0	2	0	0	0	8	12	1542.83	-1.16667			Solstad et al. 2020	2020
HC(1‐16)	Synthetic	Centrocin	Echinodermata	Echinoidea	Echinus esculentus				84.9	0.0404	α-helix	GWWRRTVDKVRNAGRK	16		0	GWWRRTVDKVRNAGRK	16	1	4	1	1	0	0	0	2	0	0	0	2	0	0	0	0	1	2	0	2	0	0	0	6	12	1985.26	-1.61875			Solstad et al. 2020	2020
HC(2‐16)A7	Synthetic	Centrocin	Echinodermata	Echinoidea	Echinus esculentus				82.8	0.0387	α-helix	WWRRTVAKVRNAGRK	15		0	WWRRTVAKVRNAGRK	15	2	4	1	0	0	0	0	1	0	0	0	2	0	0	0	0	1	2	0	2	0	0	0	6	12	1884.2	-1.34667			Solstad et al. 2020	2020
Paracentrin 1	Natural	Paracentrin	Echinodermata	Echinoidea	Paracentrotus lividus				85.2	0.0439	α-helix	EVASFDKSKLK	11		0	EVASFDKSKLK	11	1	0	0	1	0	0	1	0	0	0	1	3	0	1	0	2	0	0	0	1	0	0	0	1	8.59391	1251.43	-0.7			Schillaci et al. 2014	2014
EeStrongylocin 2	Natural	Strongylocin	Echinodermata	Echinoidea	Echinus esculentus	KR494264		A0A144LVM3	83.1	0.507	α-helix; β-strand	MNIRTASFTFIVVMMILSQTMADRFFNEPEEDDHLVESWNPFKKIAHRHCYPKNECITTNGKKTCKDYSCCQIVLFGKKTRSACTVVAQ	89	MNIRTASFTFIVVMMILSQTMA	22	WNPFKKIAHRHCYPKNECITTNGKKTCKDYSCCQIVLFGKKTRSACTVVAQ	51	3	2	3	1	6	2	1	2	2	3	1	8	0	2	2	2	5	1	2	3	0	0	0	7	9.5064	5849.84	-0.545098			Solstad et al. 2016	2016
SpStrongylocin 1	Natural	Strongylocin	Echinodermata	Echinoidea	Strongylocentrotus purpuratus	GU116566		D2JVC3	79.1	0.44	α-helix; β-strand	MDLRSASLVFLVVVMVLSYSMAAPLDADNDEEMEEIFNSIYHRKCVVKNRCETVSGHKTCKDLTCCRAVIFRHERPEVCRPST	83	MDLRSASLVFLVVVMVLSYSMA	22	IFNSIYHRKCVVKNRCETVSGHKTCKDLTCCRAVIFRHERPEVCRPST	48	1	6	2	1	6	0	3	1	3	3	1	4	0	2	2	3	4	0	1	5	0	0	0	6	9.33729	5622.54	-0.470833			Li et al. 2010a	2010
SpStrongylocin 2	Natural	Strongylocin	Echinodermata	Echinoidea	Strongylocentrotus purpuratus	GU116567		D2JVC4	72.6	0.383	α-helix; β-strand	MDLRSASLVFLVVAMVLSYSMAESFEVDDAVMEELWNPFRKLYRKECNDVTSCDTVSGVKTCTKKNCCHRKFFGKTILKAPECTVIS	87	MDLRSASLVFLVVAMVLSYSMA	22	WNPFRKLYRKECNDVTSCDTVSGVKTCTKKNCCHRKFFGKTILKAPECTVIS	52	1	3	3	2	6	0	2	2	1	2	2	8	0	3	2	3	6	1	1	4	0	0	0	6	9.38494	5985.98	-0.511538			Li et al. 2010a	2010
Strongylocin 1	Natural	Strongylocin	Echinodermata	Echinoidea	Strongylocentrotus droebachiensis				84.4	0.498	β-strand	IFGSIYHRKXVVKNRXETVSGHKTXKDLTXXRAVIFRHERPEVXXPQ	47		0	IFGSIYHRKXVVKNRXETVSGHKTXKDLTXXRAVIFRHERPEVXXPQ	47	1	5	1	1	0	1	3	2	3	3	1	4	0	2	2	2	3	0	1	5	0	0	7	5	10.52	5509.77	-0.681			Li et al. 2008	2008
Strongylocin 2	Natural	Strongylocin	Echinodermata	Echinoidea	Strongylocentrotus droebachiensis				85.9	0.5	α-helix; β-strand	XNPFKKIANRNXYPKTTXETAGGKKTXKDFSXXQIVLFGKKTXAKXTVV	49		0	XNPFKKIANRNXYPKTTXETAGGKKTXKDFSXXQIVLFGKKTXAKXTVV	49	3	1	3	1	0	1	1	3	0	2	1	9	0	3	2	1	6	0	1	3	0	0	8	8	10.36	5446.98	-0.655			Li et al. 2008	2008
H2d	Synthetic	Holothuroidin	Echinodermata	Holothuroidea	Holothuria tubulosa				77	0.374	α-helix	MRGSHHHHHHGSSGENLYFQSLASHLGHHALDHLLK	36		0	MRGSHHHHHHGSSGENLYFQSLASHLGHHALDHLLK	36	2	1	1	1	0	1	1	4	10	0	6	1	1	1	0	5	0	0	1	0	0	0	0	0	7.17521	4086.44	-0.838889			Cusimano et al. 2019	2019
Holothuroidin 1	Natural	Holothuroidin	Echinodermata	Holothuroidea	Holothuria tubulosa				85.9	0.0469	α-helix	HLGHHALDHLLK	12		0	HLGHHALDHLLK	12	1	0	0	1	0	0	0	1	4	0	4	1	0	0	0	0	0	0	0	0	0	0	0	0	7.09739	1390.59	-0.3			Schillaci et al. 2013	2013
Holothuroidin 2	Natural	Holothuroidin	Echinodermata	Holothuroidea	Holothuria tubulosa				82.9	0.043	α-helix	ASHLGHHALDHLLK	14		0	ASHLGHHALDHLLK	14	2	0	0	1	0	0	0	1	4	0	4	1	0	0	0	1	0	0	0	0	0	0	0	0	7.13667	1548.75	-0.185714			Schillaci et al. 2013	2013
A1	Synthetic	Defensin	Mollusca	Bivalvia	Crassostrea virginica				70.9	0.0421	random coil	CAGWRRLRC	9		0	CAGWRRLRC	9	1	3	0	0	2	0	0	1	0	0	1	0	0	0	0	0	0	1	0	0	0	0	0	3	10.4128	1120.35	-0.466667			Seo et al. 2021	2021
A2	Synthetic	Defensin	Mollusca	Bivalvia	Crassostrea virginica				66.8	0.0411	random coil	CRWRLRLRC	9		0	CRWRLRLRC	9	0	4	0	0	2	0	0	0	0	0	2	0	0	0	0	0	0	1	0	0	0	0	0	4	11.5264	1261.57	-0.7			Seo et al. 2021	2021
A3	Synthetic	Defensin	Mollusca	Bivalvia	Crassostrea virginica				68.8	0.0415	random coil	CRRWRRRRC	9		0	CRRWRRRRC	9	0	6	0	0	2	0	0	0	0	0	0	0	0	0	0	0	0	1	0	0	0	0	0	6	12	1347.63	-2.54444			Seo et al. 2021	2021
A4	Synthetic	Defensin	Mollusca	Bivalvia	Crassostrea virginica				70.1	0.0411	random coil	CRRWGWRRC	9		0	CRRWGWRRC	9	0	4	0	0	2	0	0	1	0	0	0	0	0	0	0	0	0	2	0	0	0	0	0	4	11.5264	1278.52	-1.68889			Seo et al. 2021	2021
AiBD	Natural	Defensin	Mollusca	Bivalvia	Argopecten irradians	DQ334340		Q0H293	70.3	0.353	α-helix; β-strand	MTRPSLVRCYSLFFTALIVMAIICPAWSEEIPKSRKKRAIPIAYVGMAVAPQVFRWLVRAYGAAAVTAAGVTLRRVINRSRSNDNHSCYGNRGWCRSSCRSYEREYRGGNLGVCGSYKCCVT	122	MTRPSLVRCYSLFFTALIVMAIICPAWS	28	AIPIAYVGMAVAPQVFRWLVRAYGAAAVTAAGVTLRRVINRSRSNDNHSCYGNRGWCRSSCRSYEREYRGGNLGVCGSYKCCVT	84	10	11	5	1	6	1	2	9	1	3	3	1	1	1	2	7	3	2	6	9	0	0	0	8	9.80888	9224.46	-0.140476	PF14862	Big defensin	Zhao et al. 2007	2007
AOD	Natural	Defensin	Mollusca	Bivalvia	Crassostrea virginica			P85008	91.4	0.616	α-helix; β-strand	GFGCPWNRYQCHSHCRSIGRLGGYCAGSLRLTCTCYRS	38		0	GFGCPWNRYQCHSHCRSIGRLGGYCAGSLRLTCTCYRS	38	1	5	1	0	6	1	0	6	2	1	3	0	0	1	1	4	2	1	3	0	0	0	0	4	9.18167	4270.86	-0.363158	PF01097	Arthropod defensin	Seo et al. 2005	2005
ApBD1	Natural	Defensin	Mollusca	Bivalvia	Argopecten purpuratus	KU499992		A0A192GR68	73.3	0.429	α-helix; β-strand	MTRPSLVRCYSLFFTALIVMAIVCPAWSEEIPKSRKKRALPLAYVGAVVAQHVFRRLVARYGATAVAAAGVASVSKAISRSRDNDNHSCRGNSGWCRSACRSYEREYRGGNLGVCGSYKCCVPR	124	MTRPSLVRCYSLFFTALIVMAIVCPAWS	28	ALPLAYVGAVVAQHVFRRLVARYGATAVAAAGVASVSKAISRSRDNDNHSCRGNSGWCRSACRSYEREYRGGNLGVCGSYKCCVPR	86	13	11	4	2	6	1	2	9	2	1	4	2	0	1	2	9	1	1	5	10	0	0	0	9	9.81	9181.42	-0.167			González et al. 2017	2017
Cg-Def	Natural	Defensin	Mollusca	Bivalvia	Crassostrea gigas	CAJ19280		Q4GWV4	84.9	0.561	α-helix; β-strand	MKVFVLLTLAVLLMVSADMAFAGFGCPGNQLKCNNHCKSISCRAGYCDAATLWLRCTCTDCNGKK	65	MKVFVLLTLAVLLMVSADMAFA	22	GFGCPGNQLKCNNHCKSISCRAGYCDAATLWLRCTCTDCNGKK	43	3	2	4	2	8	1	0	5	1	1	3	4	0	1	1	2	3	1	1	0	0	0	0	4	8.73129	4642.33	-0.411628			Gueguen et al. 2006	2006
Cg-Defh1	Natural	Defensin	Mollusca	Bivalvia	Crassostrea gigas	DQ400101		Q20A06	83.9	0.557	α-helix; β-strand	LFTLVVLLMVSADMAFAGFGCPRDQYKCNSHCQSIGCRAGYCDAVTLWLRCTCTDCNGKK	60	LFTLVVLLMVSADMAFA	17	GFGCPRDQYKCNSHCQSIGCRAGYCDAVTLWLRCTCTDCNGKK	43	2	3	2	3	8	2	0	5	1	1	2	3	0	1	1	2	3	1	2	1	0	0	0	2	8.50456	4763.43	-0.488372	PF01097	Arthropod defensin	Gonzalez et al. 2007a	2007
Cg-Defh2	Natural	Defensin	Mollusca	Bivalvia	Crassostrea gigas	DQ400102		Q20A05	85.2	0.572	α-helix; β-strand	LLTLAVLLMVSADMAFAGFGCPGDQYECNRHCRSIGCRAGYCDAVTLWLRCTCTGCSGKK	60	LLTLAVLLMVSADMAFA	17	GFGCPGDQYECNRHCRSIGCRAGYCDAVTLWLRCTCTGCSGKK	43	2	4	1	2	8	1	1	7	1	1	2	2	0	1	1	2	3	1	2	1	0	0	0	2	8.51249	4677.34	-0.35814	PF01097	Arthropod defensin	Gonzalez et al. 2007a	2007
Cg-Defm	Natural	Defensin	Mollusca	Bivalvia	Crassostrea gigas	AJ565499	2B68	Q4GWV4	84.9	0.561	α-helix; β-strand	MKVFVLLTLAVLLMVSADMAFAGFGCPGNQLKCNNHCKSISCRAGYCDAATLWLRCTCTDCNGKK	65	MKVFVLLTLAVLLMVSADMAFA	22	GFGCPGNQLKCNNHCKSISCRAGYCDAATLWLRCTCTDCNGKK	43	3	2	4	2	8	1	0	5	1	1	3	4	0	1	1	2	3	1	1	0	0	0	0	3	8.73129	4642.33	-0.411628			Gueguen et al. 2006	2006
MCdef	Natural	Defensin	Mollusca	Bivalvia	Ruditapes philippinarum				77.8	0.49	α-helix; β-strand	MKMMIVFTVLFLAAMILPDVDAGFGCPNDYSCSNHCRDSIGCRGGYCKYQLICTCYGCKKRRSIQE	66	MKMMIVFTVLFLAAMILPDVDA	22	GFGCPNDYSCSNHCRDSIGCRGGYCKYQLICTCYGCKKRRSIQE	44	0	4	2	2	8	2	1	6	1	3	1	3	0	1	1	4	1	0	4	0	0	0	0	3	8.71092	4974.64	-0.690909	PF01097	Arthropod defensin	Adhya et al. 2012	2012
MGD-1	Natural	Defensin	Mollusca	Bivalvia	Mytilus galloprovincialis	AF162337	1FJN	P80571	87.1	0.544	α-helix; β-strand	GFGCPNNYQCHRHCKSIPGRCGGYCGGWHRLRCTCYRCGGRREDVEDIFDIFDNEAADRF	60		0	GFGCPNNYQCHRHCKSIPGRCGGYCGGWHRLRCTCYRC	38	0	5	2	0	8	1	0	7	3	1	1	1	0	1	2	1	1	1	3	0	0	0	0	5	9.12075	4351	-0.728947	PF01097	Arthropod defensin	Hubert et al. 1996	1996
MgDefdg	Natural	Defensin	Mollusca	Bivalvia	Magallana gigas			A0A8W8M086	78.5	0.534	α-helix; β-strand	MKVFTLLTVAVLLMVSADVAFAGFGCPLNQYQCNSHCKSIRCRAGYCDAATLWMRCTCTGCSGKVALFIT	70	MKVFTLLTVAVLLMVSADVAFA	22	GFGCPLNQYQCNSHCKSIRCRAGYCDAATLWMRCTCTGCSGKVALFIT	48	4	3	2	1	8	2	0	5	1	2	3	2	1	2	1	3	4	1	2	1	0	0	0	3	8.74186	5240.1	0.104167	PF01097	Arthropod defensin	Zhang et al. 2018	2018
N-ter ApBD Q13R	Synthetic	Defensin	Mollusca	Bivalvia	Argopecten purpuratus				77.1	0.378	α-helix	ALPLAYVGAVVARHVFRRLVARYGATAVAAAGVAS	35		0	ALPLAYVGAVVARHVFRRLVARYGATAVAAAGVAS	35	11	4	0	0	0	0	0	3	1	0	3	0	0	1	1	1	1	0	2	7	0	0	0	4	11.5538	3525.11	1.00857			Revilla et al. 2024	2024
Pv-Def	Natural	Defensin	Mollusca	Bivalvia	Perna viridis	MF362958		A0A2S1PVL7	76.1	0.52	α-helix; β-strand	MLKLILVACLVLTLSGSEAAPQRRATCDLFSIFGVGDSACAAHCLVLGHRGGYCNSQSVCICRD	64	MLKLILVACLVLTLSGSEA	19	APQRRATCDLFSIFGVGDSACAAHCLVLGHRGGYCNSQSVCICRD	45	5	4	1	3	6	2	0	5	2	2	3	0	0	2	1	4	1	0	1	3	0	0	0	1	7.83499	4759.39	0.186667	PF01097	Arthropod defensin	Wang et al. 2018	2018
RPD-1	Natural	Defensin	Mollusca	Bivalvia	Ruditapes philippinarum			P86316	75.7	0.0432	α-helix	AVPDVAFNAYG	11		0	AVPDVAFNAYG	11	3	0	1	1	0	0	0	1	0	0	0	0	0	1	1	0	0	0	1	2	0	0	0	-1	4.05003	1123.21	0.572727			Wei et al. 2003	2003
RpdefB	Natural	Defensin	Mollusca	Bivalvia	Ruditapes philippinarum	KX454491		G0Z5N3	74.7	0.517	α-helix; β-strand	MFAKACFVLFFVCIMVGSASANPQKRLTCEFGGVQACAAHCILLGYTGGWCDGHNYCHCKTSGKREAETA	70	MFAKACFVLFFVCIMVGSASA	21	NPQKRLTCEFGGVQACAAHCILLGYTGGWCDGHNYCHCKTSGKREAETA	49	5	2	2	1	6	2	3	7	3	1	3	3	0	1	1	1	4	1	2	1	0	0	0	1	7.79489	5286.92	-0.467347	PF01097	Arthropod defensin	Yang et al. 2018	2018
VpBD	Natural	Defensin	Mollusca	Bivalvia	Ruditapes philippinarum	HM562672		E5FIA2	60	0.391	α-helix; β-strand	MYKRTIFIFYVFLVAMTTLSLCLDQKPEMEPFRKDAQQALEPSRQRRWLHRRCLSGRGFCRAICSIFEEPVRGNIDCYFGYNCCRRMFSHYRTS	94	MYKRTIFIFYVFLVAMTTLSLC	22	LDQKPEMEPFRKDAQQALEPSRQRRWLHRRCLSGRGFCRAICSIFEEPVRGNIDCYFGYNCCRRMFSHYRTS	72	3	12	2	3	6	4	5	4	2	3	4	2	2	5	4	5	1	1	3	1	0	0	0	5	9.33446	8704.89	-0.883333			Zhao et al. 2010	2010
VpDef	Natural	Defensin	Mollusca	Bivalvia	Ruditapes philippinarum	HQ329097		E3VXC1	77.6	0.542	α-helix; β-strand	MRTMIAFTVFILLAAMFLQDVDAGFGCPEDEYECHNHCKNSVGCRGGYCDAGTLRQRCTCYGCNQKGRSIQE	72	MRTMIAFTVFILLAAMFLQDVDA	23	GFGCPEDEYECHNHCKNSVGCRGGYCDAGTLRQRCTCYGCNQKGRSIQE	49	1	4	3	2	8	3	4	8	2	1	1	2	0	1	1	2	2	0	3	1	0	0	0	-1	6.8714	5434.96	-0.995918	PF01097	Arthropod defensin	Zhang et al. 2015	2015
Hc theromacin	Natural	Macin	Mollusca	Bivalvia	Sinohyriopsis cumingii	GU123628		D9YTA7	65.3	0.464	α-helix; β-strand	MAGINKLSALLVVIALGYLLAPSTEGFVLSDCYDTWSRCSGWSSALTGILWNTCSERCQCLGHADGACHLAQTNCGEAYQCQCHGTLNGPRPSNCKF	97	MAGINKLSALLVVIALGYLLAPSTEG	26	FVLSDCYDTWSRCSGWSSALTGILWNTCSERCQCLGHADGACHLAQTNCGEAYQCQCHGTLNGPRPSNCKF	71	5	3	4	3	10	4	2	7	3	1	6	1	0	2	2	7	5	3	2	1	0	0	0	-2	6.26561	7764.61	-0.307042	PF14865	Macin	Xu et al. 2010	2010
Mytimacin 1	Natural	Macin	Mollusca	Bivalvia	Mytilus coruscus	MW922041		A0A8F6T6B2	65.8	0.42	α-helix; β-strand	MTSCKIATLITIVIIFSFFPPTEGGPIGDCWDTWSRCSRWSSGGTGILWKGCNNRCKELGYKSGSCVLRRSDCPLTSKAYRCECKR	86	MTSCKIATLITIVIIFSFFPPTEG	24	GPIGDCWDTWSRCSRWSSGGTGILWKGCNNRCKELGYKSGSCVLRRSDCPLTSKAYRCECKR	62	1	7	2	3	8	0	2	8	0	2	4	5	0	0	2	8	3	4	2	1	0	0	0	6	9.22293	6979.93	-0.748387	PF14865	Macin	Liu et al. 2022	2022
Mytimacin-4	Natural	Macin	Mollusca	Bivalvia	Mytilus galloprovincialis	JN935273		G4U4K7	65.7	0.468	α-helix; β-strand	MGYLGLCGILLGLSLLTLLHIPTSEANVIGDCWDDWSRCTRQTDWFTNIFWQSCQNRCKCKGQPGGNCIEVPSKCFLWKDKRWMCDCYGPTSGSKPWWCGF	101	MGYLGLCGILLGLSLLTLLHIPTSEA	26	NVIGDCWDDWSRCTRQTDWFTNIFWQSCQNRCKCKGQPGGNCIEVPSKCFLWKDKRWMCDCYGPTSGSKPWWCGF	75	0	4	4	6	10	4	1	7	0	3	1	6	1	4	4	5	4	8	1	2	0	0	0	2	8.38407	8883.04	-0.728	PF14865	Macin	Lv et al. 2019	2019
Rp-hdmc	Natural	Macin	Mollusca	Bivalvia	Ruditapes philippinarum	KC506420		A0A023HKA1	61.7	0.441	α-helix; β-strand	MICSIVAILVMSTVFPRGDAFILECFETWSRCSGWSSGGTGWLWKSCQDRCEELGYSTGTCESADSNCRFVDKAYQCRCYGKTSGGSGSSGGWWKRK	97	MICSIVAILVMSTVFPRGDA	20	FILECFETWSRCSGWSSGGTGWLWKSCQDRCEELGYSTGTCESADSNCRFVDKAYQCRCYGKTSGGSGSSGGWWKRK	77	2	5	1	3	8	2	5	12	0	1	3	5	0	3	0	12	5	6	3	1	0	0	0	1	8.18086	8603.42	-0.722078	PF14865	Macin	Lee et al. 2014	2014
SwTheromacin	Natural	Macin	Mollusca	Bivalvia	Sinanodonta woodiana	KJ598604		A0A060AA34	67.2	0.486	α-helix; β-strand	MALIKTMSILFGITILAILTMTPSTEGNPITDCWNTWSRCTGWSSGATGILWQSCEDRCKCQGYATGTCRKVPSKCPFTNEAWQCQCSGTRSGRRPIWCGF	101	MALIKTMSILFGITILAILTMTPSTEG	27	NPITDCWNTWSRCTGWSSGATGILWQSCEDRCKCQGYATGTCRKVPSKCPFTNEAWQCQCSGTRSGRRPIWCGF	74	3	6	3	2	10	4	2	8	0	3	1	3	0	2	4	7	8	6	1	1	0	0	0	4	8.78976	8317.32	-0.637838	PF14865	Macin	Zhang et al. 2014	2014
VpMacin	Natural	Macin	Mollusca	Bivalvia	Ruditapes philippinarum	KX454482		A0A1P8SD52	69.6	0.498	α-helix; β-strand	MNKLMICSIVAILVMSSVFPRGDASILDCWKTWSRCSGWSSGGTGPVWSSCQDKCEEKGYNTGKCELVDSNCPFVDKAYQCRCYGKTS	88	MNKLMICSIVAILVMSSVFPRGDA	24	SILDCWKTWSRCSGWSSGGTGPVWSSCQDKCEEKGYNTGKCELVDSNCPFVDKAYQCRCYGKTS	64	1	2	2	4	8	2	3	7	0	1	2	6	0	1	2	9	4	4	3	3	0	0	0	0	7.44178	7127.9	-0.704688	PF14865	Macin	Yang et al. 2019	2019
VpMacin-1	Natural	Macin	Mollusca	Bivalvia	Ruditapes philippinarum	KX454481		A0A0P0CGQ4	56.4	0.356	α-helix; β-strand	MKKLIISSIVAVLMISFIIPRGEAFVLSTCFETWSRCSTWSSFATGYLWKSCEDRCKGLGHNSGTCVLKPAECSTSGKAYQCQCS	85	MKKLIISSIVAVLMISFIIPRGEA	24	FVLSTCFETWSRCSTWSSFATGYLWKSCEDRCKGLGHNSGTCVLKPAECSTSGKAYQCQCS	61	3	2	1	1	8	2	3	5	1	0	4	4	0	3	1	10	6	3	2	2	0	0	0	1	8.19433	6728.54	-0.262295	PF14865	Macin	Xue et al. 2021	2021
VpMacin-2	Natural	Macin	Mollusca	Bivalvia	Ruditapes philippinarum	KX454483		A0A1P8SD50	67.9	0.469	α-helix; β-strand	MNKLIIISIVAVLMMCSVIPRGEAFIVTCYETWSRCTGWSSGGTGWLWKSCPDRCEELGYNTGTCRLAPSDCPLARQAYQCQCED	85	MNKLIIISIVAVLMMCSVIPRGEA	24	FIVTCYETWSRCTGWSSGGTGWLWKSCPDRCEELGYNTGTCRLAPSDCPLARQAYQCQCED	61	3	4	1	3	8	3	4	6	0	1	4	1	0	1	3	5	6	4	3	1	0	0	0	-3	4.81349	6891.63	-0.511475	PF14865	Macin	Xue et al. 2021	2021
ApMolluscidin	Natural	Molluscidin	Mollusca	Bivalvia	Atrina pectinata	MH571848		A0A345Z0Z8	63.3	0.125	α-helix	MAAAKGKGKKGAAKGAGDSPAKKATKAKKPASKGVKKAGKGKKGAAKKGAKGKGKKATKK	60		0	AAAKGKGKKGAAKGAGDSPAKKATKAKKPASKGVKKAGKGKKGAAKKGAK	50	14	0	0	1	0	0	0	10	0	0	0	19	0	0	2	2	1	0	0	1	0	0	0	18	10.9295	4702.6	-1.154			Hong et al. 2018	2018
CgMolluscidin	Natural	Molluscidin	Mollusca	Bivalvia	Crassostrea gigas	JX549384		S4V4B7	63.4	0.204	α-helix	MAATAKKGAKKADAPAKPKKATKPKSPKKAAKKAGAKKGVKRAGKKGAKKTTKAKK	56		0	MAATAKKGAKKADAPAKPKKATKPKSPKKAAKKAGAKKGVKRAGKKGAKKTTKAKK	56	15	1	0	1	0	0	0	5	0	0	0	23	1	0	4	1	4	0	0	1	0	0	0	22	11.2753	5698.96	-1.36786			Seo et al. 2013b	2013
Myticalin A5	Natural	Myticalin	Mollusca	Bivalvia	Mytilus galloprovincialis	MF432164		A0A286RMT0	56.5	0.123	α-helix	MKRNVLLLLVIISSLCIIDYCDGYSWPRMPRIPRLPRYPRYPRYPRWPRWPRQPTIYAGRKRATLDNDIQDKLNNEDNEIVKLEDGHIDERNVNMNDDVTNDIGESFMNDIDERDVNDIDERDVNDTDESYVDDSQNDD	139	MKRNVLLLLVIISSLCIIDYCDG	23	YSWPRMPRIPRLPRYPRYPRYPRWPRWPRQPTIYA	35	1	9	0	0	0	1	0	0	0	2	1	0	1	0	10	1	1	3	5	0	0	0	0	8	11.72	4627.45	-1.549			Leoni et al. 2017	2017
Myticalin A8	Natural	Myticalin	Mollusca	Bivalvia	Mytilus trossulus	MF432167		A0A286RMU4	56.7	0.109	α-helix	MKRNVLLLLVIISTICLIHYCDGYSWPRMPRIPRLPRYPRYPRYPRWPRHPTIYAGRKRATLDNGIQDEDIEIQNIEDGHIYERNVNMNDDATNDIDDSFMNDVDDRDVNDIDERDVNDIDESYVDGSQNDE	132	MKRNVLLLLVIISTICLIHYCDG	23	YSWPRMPRIPRLPRYPRYPRYPRWPRHPTIYA	32	1	8	0	0	0	0	0	0	1	2	1	0	1	0	9	1	1	2	5	0	0	0	0	8	11.56	4196.95	-1.466			Leoni et al. 2017	2017
Myticalin B1	Natural	Myticalin	Mollusca	Bivalvia	Mytilus galloprovincialis	MF432169		A0A286RMT6	55	0.0972	α-helix	MRTTALLLFTFVSFLCIIDECESLRWTPTPSYPRYPTRSRGSRWSRGRKRATLDTYIEDEDIDNGDFEDKNIDERYVDMDEDDNMMNDVDDRDADNIDERDGIDTDERNVNDVDEPNINHMDARYVDDPQEDD	133	MRTTALLLFTFVSFLCIIDECES	23	LRWTPTPSYPRYPTRSRGSRWSR	23	0	6	0	0	0	0	0	1	0	0	1	0	0	0	4	4	3	2	2	0	0	0	0	6	12.01	2864.22	-1.726			Leoni et al. 2017	2017
Myticalin C6	Natural	Myticalin	Mollusca	Bivalvia	Mytilus galloprovincialis	MF432175		A0A286RMU8	57.1	0.141	α-helix	MKGIALMLLTILVVLYMFNECEGRRRRRFRRVIRRIRLPKYLTINTERKREALNDDNQDEDIENVDSEEGHLDERYVDMNDEDVMDDIDERYVNDPHEDD	100	MKGIALMLLTILVVLYMFNECEG	23	RRRRRFRRVIRRIRLPKYLTINTE	24	0	10	1	0	0	0	1	0	0	3	2	1	0	1	1	0	2	0	1	1	0	0	0	10	12.37	3225.89	-1.337			Leoni et al. 2017	2017
Myticalin C9	Natural	Myticalin	Mollusca	Bivalvia	Mytilus chilensis	MF432178		A0A286RMV3	58.4	0.103	α-helix	MKGIVLILLTILVALYMINECEGRRRRRYRYWRRGLTIQGRPKSLPLNTGDKRETMNDMQDEDIETVDSEYGHLDERYVDMDNVDDIDERYVNDPEEDDQLTH	103	MKGIVLILLTILVALYMINECEG	23	RRRRRYRYWRRGLTIQGRPKSLPLNTGD	28	0	9	1	1	0	1	0	3	0	1	3	1	0	0	2	1	2	1	2	0	0	0	0	9	12.1	3529.08	-1.754			Leoni et al. 2017	2017
Myticalin D2	Natural	Myticalin	Mollusca	Bivalvia	Mytilus galloprovincialis	MF432181		A0A286RMW2	60.1	0.149	α-helix	MKGVILLTITIFFALCMMDGCDGWGRRWRIRIPRLPRPWPPRPKWPRSATINTDQRRAILNDDIQDKDIANEDLQNGHLDERYVDMNDEDVMDDIDERYVNDPEEDG	107	MKGVILLTITIFFALCMMDGCDG	23	WGRRWRIRIPRLPRPWPPRPKWPRSATINTDQ	32	1	8	1	1	0	1	0	1	0	3	1	1	0	0	7	1	2	4	0	0	0	0	0	9	12.48	4047.74	-1.522			Leoni et al. 2017	2017
Mytichitin-CB	Natural	Mytichitin	Mollusca	Bivalvia	Mytilus coruscus	AHC08445		V9Q541	84.1	0.741	β-strand	MIKRNSMQSLLIAVFVLNGIGEAMAEYKRVCYYTNRAQHRPNSFKYFPENIDPFICTHIIYSFGKVSGLMIKPYERNDESTSWSKGMFERTMAAKKTNPDLKILIAIGGWTHGSGPFTAVVDNENDIDTFARHSIDFLRKHNFDGLDLDLEYPRKRRGPPEDKHRFTKFVNILRMKFENEAQSTGRERLLLTAAVASGKGTIDSAYEISKIAADLDFINLMAYDLRGSWEKKTGRNSPLYPRNDETGDERTLYQDMAAKYLIAQGTPKEKLILGIGICSSGMKTAWNDEHRILYAYSRDQRVGYDIVQSVKIKAKYIKEKGLGGAMFWALDLNDFKGDACNEDVYPLISAVKNELTTKDSPTPIRGVRPQHTTVSPKKSPRPTTTTSRKTRTVKCGMNG…	446	MIKRNSMQSLLIAVFVLNGIGEAMA	25	FYTDTCDKNVFYRCVWGRPVKKNCGRGLVWNPRGFCDYA	39	1	4	3	3	4	0	0	4	0	0	1	3	0	3	2	0	2	2	3	4	0	0	0	3	9.1319	4636.28	-0.558974	PF01607	Chitin binding Peritrophin-A domain	Qin et al. 2014	2014
Mytichitin-CBD	Natural	Mytichitin	Mollusca	Bivalvia	Mytilus coruscus				95	0.779	β-strand	TVKCGMNGKMPCKHGAFYTDTCDKNVFYRCVWGRPVKKHCGRGLVWNPRGFCDYA	55		0	TVKCGMNGKMPCKHGAFYTDTCDKNVFYRCVWGRPVKKHCGRGLVWNPRGFCDYA	55	2	4	3	3	6	0	0	7	2	0	1	6	2	3	3	0	3	2	3	5	0	0	0	7	9.38294	6303.34	-0.52	PF01607	Chitin binding Peritrophin-A domain	Oh et al. 2018	2018
Myt-Cc	Natural	Myticin	Mollusca	Bivalvia	Mytilus galloprovincialis	CAM56832		A7DWW0	68.1	0.338	α-helix; β-strand	MKATILLAVVVAVIVGVQEAQSVACRSYYCSKFCGSAGCSLYGCYLLHPGKICYCLHCSRAESPLALSGSARNVNDKNNEMDNSPVMNEMENLDQEMDMF	100	MKATILLAVVVAVIVGVQEA	20	QSVACRSYYCSKFCGSAGCSLYGCYLLHPGKICYCLHCSR	40	2	2	0	0	8	1	0	4	2	1	4	2	0	1	1	6	0	0	5	1	0	0	0	4	8.71144	4432.18	0.2275	PF10690	Myticin pre-proprotein from the mussel	Novoa et al. 2016	2016
Myticin A	Natural	Myticin	Mollusca	Bivalvia	Mytilus galloprovincialis	AF162334		P82103	69.9	0.354	α-helix; β-strand	MKATILLAVLVAVFVAGTEAHSHACTSYWCGKFCGTASCTHYLCRVLHPGKMCACVHCSRVNNPFRVNQVAKSINDLDYTPIMKSMENLDNGMDML	96	MKATILLAVLVAVFVAGTEA	20	HSHACTSYWCGKFCGTASCTHYLCRVLHPGKMCACVHCSR	40	3	2	0	0	8	0	0	3	5	0	2	2	1	1	1	4	3	1	2	2	0	0	0	4	8.74341	4446.2	0.0425	PF10690	Myticin pre-proprotein from the mussel	Mitta et al. 1999a	1999
Myticin B	Natural	Myticin	Mollusca	Bivalvia	Mytilus galloprovincialis	AF162335		P82102	70.1	0.388	α-helix; β-strand	MKATMLLAVVVAVFVAGTEAHPHVCTSYYCSKFCGTAGCTRYGCRNLHRGKLCFCLHCSRVKFPFGATQDAKSMNELEYTPIMKSMENLDNGMDML	96	MKATMLLAVVVAVFVAGTEA	20	HPHVCTSYYCSKFCGTAGCTRYGCRNLHRGKLCFCLHCSR	40	1	4	1	0	8	0	0	4	4	0	3	2	0	2	1	3	3	0	3	1	0	0	0	5	9.10089	4570.32	-0.2675	PF10690	Myticin pre-proprotein from the mussel	Mitta et al. 1999a	1999
Myticin C	Natural	Myticin	Mollusca	Bivalvia	Mytilus galloprovincialis	AM498003		A7DWV3	79	0.453	α-helix; β-strand	MKATILLAVVVAVIVGVQEAQSVACTSYYCSKFCGSAGCSLYGCYLLHPGKICYCLHCSRAESPLALSGSARNVNDKNNEMDNSPVMNEVENLDQEMNMF	100	MKATILLAVVVAVIVGVQEAQS	22	QSVACTSYYCSKFCGSAGCSLYGCYLLHPGKICYCLHCSR	40	2	1	0	0	8	1	0	4	2	1	4	2	0	1	1	6	1	0	5	1	0	0	0	2	8.49005	4377.1	0.3225	PF10690	Myticin pre-proprotein from the mussel	Domeneghetti et al. 2015	2015
Myt-Tat	Synthetic	Myticin	Mollusca	Bivalvia	Mytilus galloprovincialis				65.6	0.413	β-strand	QSVACRSYYCSKFCGSAGCSLYGCYLLHPGKICYCLHCSRYGRKKRRQRRRKL	53		0	QSVACRSYYCSKFCGSAGCSLYGCYLLHPGKICYCLHCSRYGRKKRRQRRRKL	53	2	8	0	0	8	2	0	5	2	1	5	5	0	1	1	6	0	0	6	1	0	0	0	13	9.89591	6215.32	-0.584906	PF10690	Myticin pre-proprotein from the mussel	Novoa et al. 2016	2016
Myticusin-1	Natural	Myticusin	Mollusca	Bivalvia	Mytilus unguiculatus	JQ806765		M9NHP8	95.6	0.863	α-helix; β-strand	MENFTLSCLFFAFVALGYLNVSVGTDHQMAQSACIGVSQDNAYASAIPRDCHGGKTCEGICADATATMDRYSDTGGPLSTARCVNAFHFYKRRGEENVSYKPFVVSWKYGVAGCFYTHCGPNFCCCIS	128	MENFTLSCLFFAFVALGYLNVSVG	24	TDHQMAQSACIGVSQDNAYASAIPRDCHGGKTCEGICADATATMDRYSDTGGPLSTARCVNAFHFYKRRGEENVSYKPFVVSWKYGVAGCFYTHCGPNFCCCIS	104	11	5	4	6	10	3	3	10	4	4	1	4	2	5	4	8	7	1	6	6	0	0	0	-1	6.79615	11279.5	-0.266346			Liao et al. 2013	2013
Myticusin-beta	Natural	Myticusin	Mollusca	Bivalvia	Mytilus coruscus				95.9	0.872	α-helix; β-strand	MESVALYCLLFCFVALGNIKVSVGSDHQMAQSACMGLAQDAAYASAIPRTCSGGKTCESICADATSTMNKYSTAGGPLSTARCVDAFHIYSRRGQENVPYQPYVVSWKYGVKGCFQTSCGPNFCCCIV	128	MESVALYCLLFCFVALGNIKVSVG	24	SDHQMAQSACMGLAQDAAYASAIPRTCSGGKTCESICADATSTMNKYSTAGGPLSTARCVDAFHIYSRRGQENVPYQPYVVSWKYGVKGCFQTSCGPNFCCCIV	104	12	4	3	4	10	6	2	9	2	4	2	4	3	3	5	11	7	1	6	6	0	0	0	1	8.03729	11082.5	-0.144231			Oh et al. 2020	2020
Myticusin-beta84-93 analog	Synthetic	Myticusin	Mollusca	Bivalvia	Mytilus coruscus				79.6	0.0464	α-helix; β-strand	VRAFHILLRL	10		0	VRAFHILLRL	10	1	2	0	0	0	0	0	0	1	1	3	0	0	1	0	0	0	0	0	1	0	0	0	2	12	1237.54	1.25			Oh et al. 2020	2020
Mytilin A	Natural	Mytilin	Mollusca	Bivalvia	Mytilus edulis			P81612	92.8	0.515	α-helix; β-strand	GCASRCKAKCAGRRCKGWASASFRGRCYCKCFRC	34		0	GCASRCKAKCAGRRCKGWASASFRGRCYCKCFRC	34	5	6	0	0	8	0	0	4	0	0	0	4	0	2	0	3	0	1	1	0	0	0	0	9	9.82564	3781.52	-0.417647	PF10690	Myticin pre-proprotein from the mussel	Charlet et al. 1996	1996
Mytilin B	Natural	Mytilin	Mollusca	Bivalvia	Mytilus galloprovincialis	AF162336		Q9Y0B1	94.9	0.551	α-helix; β-strand	MKAAVILAIALVAILAVHEAEASCASRCKGHCRARRCGYYVSVLYRGRCYCKCLRCSSEHSMKFPENEGSSPSDMMPQMNENENTEFGQDMPTGETEQGETGI	103	MKAAVILAIALVAILAVHEAEA	22	SCASRCKGHCRARRCGYYVSVLYRGRCYCKCLRC	34	2	7	0	0	8	0	0	3	1	0	2	2	0	0	0	3	0	0	4	2	0	0	0	8	9.57815	3981.75	-0.344118	PF10690	Myticin pre-proprotein from the mussel	Mitta et al. 2000a	2000
Mytilin C	Natural	Mytilin	Mollusca	Bivalvia	Mytilus galloprovincialis				89.7	0.467	α-helix; β-strand	SCASRCKSRCRARRCRYYVSVRYGGFCYCRC	31		0	SCASRCKSRCRARRCRYYVSVRYGGFCYCRC	31	2	8	0	0	7	0	0	2	0	0	0	1	0	1	0	4	0	0	4	2	0	0	0	8	9.79463	3720.37	-0.541935			Mitta et al. 2000b	2000
Mytilin D	Natural	Mytilin	Mollusca	Bivalvia	Mytilus galloprovincialis				92.6	0.518	α-helix; β-strand	GCASRCKAKCAGRRCKGWASASFRRRCYCKCFRC	34		0	GCASRCKAKCAGRRCKGWASASFRRRCYCKCFRC	34	5	7	0	0	8	0	0	3	0	0	0	4	0	2	0	3	0	1	1	0	0	0	0	10	10.0356	3880.65	-0.538235			Mitta et al. 2000b	2000
Mytilin G1	Natural	Mytilin	Mollusca	Bivalvia	Mytilus galloprovincialis				94.4	0.589	α-helix; β-strand	VVTCGSLCKAHCTFRKCGYFMSVLYHGRCYCRCLLC	36		0	VVTCGSLCKAHCTFRKCGYFMSVLYHGRCYCRCLLC	36	1	3	0	0	8	0	0	3	2	0	4	2	1	2	0	2	2	0	3	3	0	0	0	4	8.92283	4126.02	0.591667			Mitta et al. 2000b	2000
Mytimycin	Natural	Mytimycin	Mollusca	Bivalvia	Mytilus edulis			P81614	48.8	0.158	random coil	DCCRKPFRKHCWDCTAGTPYYGYSTRNIFGCTC	33		0	DCCRKPFRKHCWDCTAGTPYYGYSTRNIFGCTC	33	1	3	1	2	6	0	0	3	1	1	0	2	0	2	2	1	4	1	3	0	0	0	0	3	8.65019	3854.38	-0.633333			Charlet et al. 1996	1996
URP20	Natural	No Family	Mollusca	Bivalvia	Crassostrea hongkongensis				87.4	0.0495	α-helix	MDAIKKKMLAMK	12		0	MDAIKKKMLAMK	12	2	0	0	1	0	0	0	0	0	1	1	4	3	0	0	0	0	0	0	0	0	0	0	2	10.0004	1407.85	-0.125			Mao et al. 2021	2021
Ap	Natural	Proline-rich	Mollusca	Bivalvia	Argopecten purpuratus				54.5	0.234	β-strand	TYMPVEEGEYIVNISYADQPKKNSPFTAKKQPGPKVDLSGVKAYGPG	47		0	TYMPVEEGEYIVNISYADQPKKNSPFTAKKQPGPKVDLSGVKAYGPG	47	3	0	2	2	0	2	3	5	0	2	1	6	1	1	6	3	2	0	4	4	0	0	0	0	7.89817	5100.71	-0.761702			Arenas et al. 2009	2009
Ap-S	Synthetic	Proline-rich	Mollusca	Bivalvia	Argopecten purpuratus				64.8	0.133	β-strand	MPVGIVIAPKKSPFTAKKPGPVLSGVKAGPG	31		0	MPVGIVIAPKKSPFTAKKPGPVLSGVKAGPG	31	3	0	0	0	0	0	0	5	0	2	1	5	1	1	6	2	1	0	0	4	0	0	0	4	10.6022	3029.68	0.203226			Arenas et al. 2009	2009
Cg-lgPrp	Natural	Proline-rich	Mollusca	Bivalvia	Crassostrea gigas				89.2	0.0313	random coil	GPIRRPKPRPRPRPE	15		0	GPIRRPKPRPRPRPE	15	0	5	0	0	0	0	1	1	0	1	0	1	0	0	6	0	0	0	0	0	0	0	0	5	12	1809.13	-2.36			Schmitt et al. 2012	2012
Cg-lgPrp P/Q	Natural	Proline-rich	Mollusca	Bivalvia	Crassostrea gigas				87.5	0.0304	random coil	GPIRRPKPRPRQRPE	15		0	GPIRRPKPRPRQRPE	15	0	5	0	0	0	1	1	1	0	1	0	1	0	0	5	0	0	0	0	0	0	0	0	5	12	1840.14	-2.48667			Schmitt et al. 2012	2012
Cg-Prp	Natural	Proline-rich	Mollusca	Bivalvia	Crassostrea gigas	FJ669378		C4NYE8	70.2	0.219	α-helix	MFSRRIYYLLLILSTMLSFHLVEGILENLLARSTNEDREGSIFDTGPIRRPKPRPRPRPEG	61	MFSRRIYYLLLILSTMLSFHLVEG	24	ILENLLARSTNEDREGSIFDTGPIRRPKPRPRPRPEG	37	1	7	2	2	0	0	4	3	0	3	3	1	0	1	6	2	2	0	0	0	0	0	0	2	10.5293	4241.73	-1.28919			Gueguen et al. 2009	2009
AV19	Natural	No Family	Mollusca	Cephalopoda	Sepia officinalis				75.4	0.416	α-helix	ASSFLTPRLSSLGKRSWAV	19		0	ASSFLTPRLSSLGKRSWAV	19	2	2	0	0	0	0	0	1	0	0	3	1	0	1	1	5	1	1	0	1	0	0	0	3	12	2063.36	0.0789474			Benoist et al. 2020	2020
GK28	Natural	No Family	Mollusca	Cephalopoda	Sepia officinalis				82	0.439	α-helix	GFCNFMHLKPISRELRRELYGRTRRRRK	28		0	GFCNFMHLKPISRELRRELYGRTRRRRK	28	0	8	1	0	1	0	2	2	1	1	3	2	1	2	1	1	1	0	1	0	0	0	0	8	11.7896	3577.2	-1.31429			Benoist et al. 2020	2020
GR21	Natural	No Family	Mollusca	Cephalopoda	Sepia officinalis				82.9	0.149	α-helix	GSTSFHLIYNKWFAVKRRRKR	21		0	GSTSFHLIYNKWFAVKRRRKR	21	1	4	1	0	0	0	0	1	1	1	1	3	0	2	0	2	1	1	1	1	0	0	0	7	12	2651.08	-1.01905			Houyvet et al. 2018	2018
KT19	Natural	No Family	Mollusca	Cephalopoda	Sepia officinalis				84.7	0.0334	α-helix	KIRFTRTVSRLLKAALAST	19		0	KIRFTRTVSRLLKAALAST	19	3	3	0	0	0	0	0	0	0	1	3	2	0	1	0	2	3	0	0	1	0	0	0	5	12	2132.55	0.173684			Houyvet et al. 2018	2018
NF19	Natural	No Family	Mollusca	Cephalopoda	Sepia officinalis				76.4	0.374	α-helix	NYWLLVLRRLLITKKVMWF	19		0	NYWLLVLRRLLITKKVMWF	19	0	2	1	0	0	0	0	0	0	1	5	2	1	1	0	0	1	2	1	2	0	0	0	4	11.0972	2493.11	0.657895			Benoist et al. 2020	2020
VA20	Natural	No Family	Mollusca	Cephalopoda	Sepia officinalis				77.9	0.0754	α-helix	VILTRFRFLNRIVEPLLKKA	20		0	VILTRFRFLNRIVEPLLKKA	20	1	3	1	0	0	0	1	0	0	2	4	2	0	2	1	0	1	0	0	2	0	0	0	4	11.72	2427.02	0.47			Houyvet et al. 2018	2018
OctoPartenopin (P0)	Natural	OctoPartenopin	Mollusca	Cephalopoda	Octopus vulgaris				79.4	0.0789	random coil	AGTNK	5		0	AGTNK	5	1	0	1	0	0	0	0	1	0	0	0	1	0	0	0	0	1	0	0	0	0	0	0	1	8.79505	489.523	-1.34			Maselli et al. 2020	2020
P1	Natural	OctoPartenopin	Mollusca	Cephalopoda	Octopus vulgaris				75	0.0667	random coil	QAGTNK	6		0	QAGTNK	6	1	0	1	0	0	1	0	1	0	0	0	1	0	0	0	0	1	0	0	0	0	0	0	1	8.75005	617.652	-1.7			Maselli et al. 2020	2020
P2	Natural	OctoPartenopin	Mollusca	Cephalopoda	Octopus vulgaris				78.3	0.0307	random coil	QAGSNKGASQKGMS	14		0	QAGSNKGASQKGMS	14	2	0	1	0	0	2	0	3	0	0	0	2	1	0	0	3	0	0	0	0	0	0	0	2	10.0027	1350.46	-1.17143	PF00402	Calponin family repeat	Maselli et al. 2020	2020
P3	Natural	OctoPartenopin	Mollusca	Cephalopoda	Octopus vulgaris				81.2	0.032	random coil	EGQGVISLQAGTNK	14		0	EGQGVISLQAGTNK	14	1	0	1	0	0	2	1	3	0	1	1	1	0	0	0	1	1	0	0	1	0	0	0	0	6.10072	1401.52	-0.45			Maselli et al. 2020	2020
P4	Natural	OctoPartenopin	Mollusca	Cephalopoda	Octopus vulgaris				76	0.25	random coil	GEGIIGLQAGTNKFASQIGMKIGAVRHIADIR	32		0	GEGIIGLQAGTNKFASQIGMKIGAVRHIADIR	32	4	2	1	1	0	2	1	6	1	6	1	2	1	1	0	1	1	0	0	1	0	0	0	2	9.98623	3322.84	0.171875			Maselli et al. 2020	2020
Octoprohibitin	Synthetic	Prohibitin-2	Mollusca	Cephalopoda	Octopus minor				61.8	0.128	α-helix	WRVCKQSEKVILNPFWKKKKKKKFRV	26		0	WRVCKQSEKVILNPFWKKKKKKKFRV	26	0	2	1	0	1	1	1	0	0	1	1	9	0	2	1	1	0	2	0	3	0	0	0	10	10.8485	3333.09	-1.14615			Jayathilaka et al. 2022	2022
Octominin	Synthetic	Protein 3	Mollusca	Cephalopoda	Octopus minor				90.8	0.245	random coil	GWLIRGAIHAGKAIHGLIHRRRH	23		0	GWLIRGAIHAGKAIHGLIHRRRH	23	3	4	0	0	0	0	0	4	4	4	2	1	0	0	0	0	0	1	0	0	0	0	0	3	12	2626.08	-0.269565	PF08107	Pleurocidin family	Nikapitiya et al. 2020	2020
Octominin II	Synthetic	Protein 3	Mollusca	Cephalopoda	Octopus minor				87.2	0.0367	α-helix	GWLIRGAIHAGKAIHGLI	18		0	GWLIRGAIHAGKAIHGLI	18	3	1	0	0	0	0	0	4	2	4	2	1	0	0	0	0	0	1	0	0	0	0	0	5	11.0009	1883.25	0.761111	PF08107	Pleurocidin family	Jayasinghe et al. 2023	2023
Octopromycin	Synthetic	Protein 5	Mollusca	Cephalopoda	Octopus minor				85.1	0.472	α-helix	RRLIRTDTGPIIYDYFKDQLLKKGMVILRESMKNLKGM	38		0	RRLIRTDTGPIIYDYFKDQLLKKGMVILRESMKNLKGM	38	0	4	1	3	0	1	1	3	0	4	5	5	3	1	1	1	2	0	2	1	0	0	0	5	10.1126	4542.44	-0.431579			Rajapaksha et al. 2021	2021
Pom-2	Natural	Cecropin	Mollusca	Gastropoda	Pomacea poeyana				94.8	0.512	α-helix	KEIERAGQRIRDAIISAAPAVETLAQAQKIIKGG	34		0	KEIERAGQRIRDAIISAAPAVETLAQAQKIIKGG	34	7	3	0	1	0	3	3	3	0	6	1	3	0	0	1	1	1	0	0	1	0	0	0	2	9.69355	3603.14	-0.188235	PF00272	Cecropin family	González García et al. 2020	2020
Pom-1	Natural	Closticin	Mollusca	Gastropoda	Pomacea poeyana				84.2	0.345	α-helix	KCAGSIAWAIGSGLFGGAKLIKIKKYIAELGGLQ	34		0	KCAGSIAWAIGSGLFGGAKLIKIKKYIAELGGLQ	34	5	0	0	0	1	1	1	7	0	5	4	5	0	1	0	2	0	1	1	0	0	0	0	4	9.74912	3463.14	0.555882			González García et al. 2020	2020
Dolabellanin B2	Natural	Dolabellanin	Mollusca	Gastropoda	Dolabella auricularia			P83376	93.3	0.562	α-helix	SHQDCYEALHKCMASHSKPFSCSMKFHMCLQQQ	33		0	SHQDCYEALHKCMASHSKPFSCSMKFHMCLQQQ	33	2	0	0	1	4	4	1	0	4	0	2	3	3	2	1	5	0	0	1	0	0	0	0	0	7.7108	3872.46	-0.60303			Iijima et al. 2003	2003
HdMac	Natural	Macin	Mollusca	Gastropoda	Haliotis discus hannai	OR539713			55.5	0.314	α-helix; β-strand	MFMAIVVLAALMVLPQVEGGCWEIWSRCTGWSSWGTGRLWKSCSDRCKELGKSGGRCVLKDASDCWMTDQAGQYVCNRRT	80	MFMAIVVLAALMVLPQVEG	19	GCWEIWSRCTGWSSWGTGRLWKSCSDRCKELGKSGGRCVLKDASDCWMTDQAGQYVCNRRT	61	2	6	1	4	7	2	2	8	0	1	3	4	1	0	0	7	4	6	1	2	0	0	0	3	8.80859	6953.8	-0.739344	PF14865	Macin	Jiao et al. 2024	2024
Mytimacin-6	Natural	Macin	Mollusca	Gastropoda	Haliotis diversicolor	MK358139		A0A6B9RTI6	63.2	0.439	α-helix; β-strand	MFFTVVLLASLMVLPQVEAGCWETWSRCSGWSSSLTGILWKSCNDRCKELGKSGGKCVLRDASDCWMTDKAYQCVCNNRK	80	MFFTVVLLASLMVLPQVEA	19	GCWETWSRCSGWSSSLTGILWKSCNDRCKELGKSGGKCVLRDASDCWMTDKAYQCVCNNRK	61	2	4	3	4	8	1	2	6	0	1	4	6	1	0	0	8	3	5	1	2	0	0	0	3	8.71053	6899.81	-0.647541	PF14865	Macin	Xie et al. 2021	2021
HdMolluscidin	Natural	Molluscidin	Mollusca	Gastropoda	Haliotis discus				74.6	0.139	random coil	AATKPKKAGAEAAPKKPAKKQTKKKPAKKAGGKKKPKRAGAKKAKK	46		0	AATKPKKAGAEAAPKKPAKKQTKKKPAKKAGGKKKPKRAGAKKAKK	46	12	1	0	0	0	1	1	4	0	0	0	20	0	0	5	0	2	0	0	0	0	0	0	20	11.218	4763.81	-1.71522			Seo et al. 2016a	2016
Bb-AMP4	Natural	No Family	Mollusca	Gastropoda	Filopaludina bengalensis				61.8	0.0253	random coil	PSCVCSGFETSGIHFC	16		0	PSCVCSGFETSGIHFC	16	0	0	0	0	3	0	1	2	1	1	0	0	0	2	1	3	1	0	0	1	0	0	0	-1	5.24694	1673.89	0.6			Gauri et al. 2011	2011
Cm-p1	Natural	No Family	Mollusca	Gastropoda	Cenchritis muricatus		6CTG	B3EWI7	85.2	0.0536	α-helix	SRSELIVHQR	10		0	SRSELIVHQR	10	0	2	0	0	0	1	1	0	1	1	1	0	0	0	0	2	0	0	0	1	0	0	0	0	9.338	1224.37	-0.83			López-Abarrategui et al. 2012	2012
Cm-p3	Synthetic	No Family	Mollusca	Gastropoda	Cenchritis muricatus				91.6	0.0517	α-helix	SRSELIVHQRRC	12		0	SRSELIVHQRRC	12	0	3	0	0	1	1	1	0	1	1	1	0	0	0	0	2	0	0	0	1	0	0	0	1	10.2558	1483.7	-0.858333			López-Abarrategui et al. 2015	2015
Cm-p4	Synthetic	No Family	Mollusca	Gastropoda	Cenchritis muricatus				92.4	0.0536	α-helix	SRSELIVHQRMK	12		0	SRSELIVHQRMK	12	0	2	0	0	0	1	1	0	1	1	1	1	1	0	0	2	0	0	0	1	0	0	0	1	10.8344	1483.74	-0.858333			López-Abarrategui et al. 2015	2015
Cm-p5	Synthetic	No Family	Mollusca	Gastropoda	Cenchritis muricatus				91.4	0.0522	α-helix	SRSELIVHQRLF	12		0	SRSELIVHQRLF	12	0	2	0	0	0	1	1	0	1	1	2	0	0	1	0	2	0	0	0	1	0	0	0	0	9.338	1484.7	-0.141667			López-Abarrategui et al. 2015	2015
Peptide 4	Natural	Proline-rich	Mollusca	Gastropoda	Rapana venosa				91.1	0.0432	random coil	SLPPTLEEEFNMKKMG	16		0	SLPPTLEEEFNMKKMG	16	0	0	1	0	0	0	3	1	0	0	2	2	2	1	2	1	1	0	0	0	0	0	0	-2	4.7828	1851.15	-0.79375			Dolashka et al. 2011	2011
Peptide 7	Natural	Proline-rich	Mollusca	Gastropoda	Rapana venosa				69.9	0.042	α-helix	APPPGLSAGV	10		0	APPPGLSAGV	10	2	0	0	0	0	0	0	2	0	0	1	0	0	0	3	1	0	0	0	1	0	0	0	0	5.57002	864.985	0.52			Dolashka et al. 2011	2011
Anisaxin-1	Natural	Anisaxin	Nematoda	Chromadorea	Anisakis spp.				88.6	0.428	α-helix	SWLSKTYKKLENSAKKRIAEGIAIALRGGPR	31		0	SWLSKTYKKLENSAKKRIAEGIAIALRGGPR	31	4	3	1	0	0	0	2	3	0	3	3	5	0	0	1	3	1	1	1	0	0	0	0	5	10.637	3443.01	-0.629032	PF00272	Cecropin family	Roncevic et al. 2022	2022
Anisaxin-2P	Natural	Anisaxin	Nematoda	Chromadorea	Anisakis spp.				85.7	0.382	α-helix	SWLSKTWKKLENSGKKRIAEGIAIALKGGAR	31		0	SWLSKTWKKLENSGKKRIAEGIAIALKGGAR	31	4	2	1	0	0	0	2	4	0	3	3	6	0	0	0	3	1	2	0	0	0	0	0	5	10.6554	3397.97	-0.558065			Roncevic et al. 2022	2022
Anisaxin-2S	Natural	Anisaxin	Nematoda	Chromadorea	Anisakis spp.				83.9	0.362	α-helix	SWLSKTWKKLENSGKKRIAEGIAIALKGGLR	31		0	SWLSKTWKKLENSGKKRIAEGIAIALKGGLR	31	3	2	1	0	0	0	2	4	0	3	4	6	0	0	0	3	1	2	0	0	0	0	0	5	10.6554	3440.05	-0.493548			Roncevic et al. 2022	2022
Anisaxin-3	Natural	Anisaxin	Nematoda	Chromadorea	Anisakis spp.				89.2	0.436	α-helix	SWLSKTAKKLENSAKKRIAEGIAIAIQGGPR	31		0	SWLSKTAKKLENSAKKRIAEGIAIAIQGGPR	31	5	2	1	0	0	1	2	3	0	4	2	5	0	0	1	3	1	1	0	0	0	0	0	4	10.5647	3322.86	-0.474194	PF00272	Cecropin family	Roncevic et al. 2022	2022
Anisaxin-4	Natural	Anisaxin	Nematoda	Chromadorea	Anisakis spp.				91.2	0.47	α-helix	GWLSKTWKKLENSAKKRIAEGIAIAIRGGPR	31		0	GWLSKTWKKLENSAKKRIAEGIAIAIRGGPR	31	4	3	1	0	0	0	2	4	0	4	2	5	0	0	1	2	1	2	0	0	0	0	0	7	11.1223	3436.02	-0.580645	PF00272	Cecropin family	Roncevic et al. 2022	2022
Trichoplaxin	Natural	Trichoplaxin	Placozoa	Uniplacotomia	Trichoplax adhaerens				84.1	0.178	α-helix	MKCAMIFLVLTLVVLMAEPGECFFGRLKSVWSAVKHGWKAAKSRWRESKQSEQGEQAGQGGPPADQGQAPPNVAWR	76	MKCAMIFLVLTLVVLMAEPGEC	22	FFGRLKSVWSAVKHGWKAAKSR	22	3	2	0	0	0	0	0	2	1	0	1	4	0	2	0	3	0	2	0	2	0	0	0	6	12	2546.97	-0.436364			Simunić et al. 2014	2014
Trichoplaxin-2	Natural	Trichoplaxin	Placozoa	Uniplacotomia	Trichoplax adhaerens	EDV19294		B3SD83	83.1	0.0859	α-helix	MNMKLILIAALLLVATTYCTAEEEITEKELQEMMNNNFENKNKEDKEIARMADEELKQEDFEENLQEMKKAWWRRRRRRRRRRRRRHHWRRYARIGFRAVRTVIGK	106	MNMKLILIAALLLVATTYCTA	21	HHWRRYARIGFRAVRTVIGK	20	2	5	0	0	0	0	0	2	2	2	0	1	0	1	0	0	1	1	1	2	0	0	0	6	12	2479.89	-0.635			Juretić et al. 2020	2020
Trichoplaxin-2A	Synthetic	Trichoplaxin	Placozoa	Uniplacotomia	Trichoplax adhaerens				79.7	0.125	α-helix	RHHWRRYARIGFRAVRTVIGK	21		0	RHHWRRYARIGFRAVRTVIGK	21	2	6	0	0	0	0	0	2	2	2	0	1	0	1	0	0	1	1	1	2	0	0	0	7	12	2636.08	-0.819048			Juretić et al. 2020	2020
SmDLP	Natural	Dermaseptin-like	Platyhelminthes	Trematoda	Schistosoma mansoni			P83914	92	0.388	α-helix	DLWNSIKDMAAAAGRAALNAVTGMVNQ	27		0	DLWNSIKDMAAAAGRAALNAVTGMVNQ	27	7	1	3	2	0	1	0	2	0	1	2	1	2	0	0	1	1	1	0	2	0	0	0	0	5.96044	2789.15	0.159259	PF12121	Dermaseptin	Quinn et al. 2005	2005
ASABF_SUBDO	Natural	Defensin	Porifera	Demospongiae	Suberites domuncula	HE573029		G8ADN4	74.2	0.494	α-helix; β-strand	MNAKLCTLLFVIALIGVTTSISCKAGRVGCFASCQVQNCATGYCRGSTCVCSRCGKGTTPFNKFKIWNQLRVLVQKMVDEERA	83	MNAKLCTLLFVIALIGVTTS	20	ISCKAGRVGCFASCQVQNCATGYCRGSTCVCSRCGKGTTPFNKFKIWNQLRVLVQKMVDEERA	63	4	5	3	1	8	4	2	6	0	2	2	5	1	3	1	4	4	1	1	6	0	0	0	6	9.2471	6939.06	-0.157143	PF16839	Nematode antimicrobial peptide	Wiens et al. 2011	2011
